# Supplementary material for: Propyl­ammonium 4,4,4-trifluoro-1-(naphthalen-2-yl)butane-1,3-dionate
Source: Acta Crystallogr Sect E Struct Rep Online. 2011 Nov 19;67(Pt 12):o3384–5. doi: 10.1107/S1600536811048318 (PMC3239027; doi:10.1107/S1600536811048318)
Supplement: Supplementary file 1 [file e-67-o3384-sup1.cif]

##############################################################################
#                                                                            #
# This CIF contains the data in a paper accepted for publication in          #
# Acta Crystallographica Section E. It conforms to the requirements of       #
# Notes for Authors for Acta Crystallographica Section E, and has been       #
# peer reviewed under the auspices of the IUCr Commission on Journals.       #
#                                                                            #
# Full details of the Crystallographic Information File format               #
# are given in the paper "The Crystallographic Information File (CIF):       #
# a New Standard Archive File for Crystallography" by S. R. Hall, F. H.      #
# Allen and I. D. Brown [Acta Cryst. (1991), A47, 655-685].                  #
#                                                                            #
# The current version of the core CIF dictionary is obtainable from          #
# ftp://ftp.iucr.org/pub/cif_core.dic.                                       #
#                                                                            #
# Software is freely available for graphical display of the structure(s)     #
# in this CIF. For information consult the CIF software page                 #
# http://www.iucr.org/resources/cif/software.                                #
#                                                                            #
# This file may be used for bona fide research purposes within the           #
# scientific community so long as proper attribution is given to the journal # 
# article from which it was obtained.                                        #
#                                                                            #
##############################################################################
data_global
_journal_date_recd_electronic     2011-11-11
_journal_date_accepted     2011-11-14
_journal_name_full     'Acta Crystallographica, Section E'
_journal_year     2011
_journal_volume     67
_journal_issue     12
_journal_page_first     o3384
_journal_page_last     o3385
_journal_paper_category     QO
_journal_coeditor_code     TK5018
_publ_contact_author_name     'Filipe A. Almeida Paz'
_publ_contact_author_address
;
 Department of Chemistry
 University of Aveiro
 CICECO
 3810-193 Aveiro
 Portugal
;
_publ_contact_author_email     filipe.paz@ua.pt
_publ_contact_author_fax     '+351 234 401470'
_publ_contact_author_phone     '+351 234 370200'
_publ_section_title
;
Propylammonium 4,4,4-trifluoro-1-(naphthalen-2-yl)butane-1,3-dionate
;
loop_
    _publ_author_name
    _publ_author_footnote
    _publ_author_address
    'Fernandes, Jos\'e A.' .
;
Department of Chemistry
University of Aveiro
CICECO
3810-193 Aveiro
Portugal
;
    'Bruno, Sofia M.' .
;
Department of Chemistry
University of Aveiro
CICECO
3810-193 Aveiro
Portugal
;
    'Gon\,calves, Isabel S.' .
;
Department of Chemistry
University of Aveiro
CICECO
3810-193 Aveiro
Portugal
;
    'Almeida Paz, Filipe A.' .
;
Department of Chemistry
University of Aveiro
CICECO
3810-193 Aveiro
Portugal
;
data_I
_chemical_name_systematic
;
Propylammonium 4,4,4-trifluoro-1-(naphthalen-2-yl)butane-1,3-dionate
;
_chemical_name_common
;
Propylammonium naphthoyltrifluoroacetonate
;
_chemical_formula_moiety     'C3 H10 N +, C14 H8 F3 O2 -'
_chemical_formula_sum     'C17 H18 F3 N O2'
_chemical_formula_iupac     'C3 H10 N +, C14 H8 F3 O2 -'
_chemical_formula_weight     325.32
_chemical_melting_point     ?
_symmetry_cell_setting     monoclinic
_symmetry_space_group_name_H-M     'P 21/n'
_symmetry_space_group_name_Hall     '-P 2yn'
loop_
    _symmetry_equiv_pos_as_xyz
    'x, y, z'
    '-x+1/2, y+1/2, -z+1/2'
    '-x, -y, -z'
    'x-1/2, -y-1/2, z-1/2'
_cell_length_a     16.1038(11)
_cell_length_b     5.7008(4)
_cell_length_c     17.2621(11)
_cell_angle_alpha     90.00
_cell_angle_beta     91.497(4)
_cell_angle_gamma     90.00
_cell_volume     1584.20(19)
_cell_formula_units_Z     4
_cell_measurement_reflns_used     4047
_cell_measurement_theta_min     2.36
_cell_measurement_theta_max     24.32
_cell_measurement_temperature     150(2)
_exptl_crystal_description     Needle
_exptl_crystal_colour     Colourless
_exptl_crystal_size_max     0.16
_exptl_crystal_size_mid     0.07
_exptl_crystal_size_min     0.05
_exptl_crystal_density_diffrn     1.364
_exptl_crystal_density_meas     ?
_exptl_crystal_density_method     'not measured'
_exptl_crystal_F_000     680
_exptl_absorpt_coefficient_mu     0.113
_exptl_absorpt_correction_type     multi-scan
_exptl_absorpt_process_details
;
(SADABS; Sheldrick, 1998)
;
_exptl_absorpt_correction_T_min     0.9822
_exptl_absorpt_correction_T_max     0.9944
_exptl_special_details
;
;
_diffrn_ambient_temperature     150(2)
_diffrn_radiation_type     MoK\a
_diffrn_radiation_wavelength     0.71073
_diffrn_radiation_source     'fine-focus sealed tube'
_diffrn_radiation_monochromator     graphite
_diffrn_measurement_device_type     'Bruker X8 KappaCCD APEXII'
_diffrn_measurement_method     '\w and \f scans'
_diffrn_detector_area_resol_mean     ?
_diffrn_reflns_number     21307
_diffrn_reflns_av_R_equivalents     0.0676
_diffrn_reflns_av_sigmaI/netI     0.0488
_diffrn_reflns_theta_min     3.73
_diffrn_reflns_theta_max     25.35
_diffrn_reflns_theta_full     25.35
_diffrn_measured_fraction_theta_max     0.996
_diffrn_measured_fraction_theta_full     0.996
_diffrn_reflns_limit_h_min     -19
_diffrn_reflns_limit_h_max     19
_diffrn_reflns_limit_k_min     -6
_diffrn_reflns_limit_k_max     6
_diffrn_reflns_limit_l_min     -20
_diffrn_reflns_limit_l_max     20
_diffrn_standards_number     0
_diffrn_standards_interval_count     .
_diffrn_standards_interval_time     .
_diffrn_standards_decay_%     ?
_refine_special_details
;
Refinement of <i>F</i>^2^ against ALL reflections. The weighted <i>R</i>-factor
<i>wR</i> and goodness of fit <i>S</i> are based on <i>F</i>^2^, conventional
<i>R</i>-factors <i>R</i> are based on <i>F</i>, with <i>F</i> set to zero for
negative <i>F</i>^2^. The threshold expression of <i>F</i>^2^ >
\s(<i>F</i>^2^) is used only for calculating <i>R</i>-factors(gt) <i>etc</i>.
and is not relevant to the choice of reflections for refinement.
<i>R</i>-factors based on <i>F</i>^2^ are statistically about twice as large
as those based on <i>F</i>, and <i>R</i>- factors based on ALL data will be
even larger.
;
_reflns_number_total     2883
_reflns_number_gt     1958
_reflns_threshold_expression     I>2\s(I)
_refine_ls_structure_factor_coef     Fsqd
_refine_ls_matrix_type     full
_refine_ls_R_factor_all     0.0873
_refine_ls_R_factor_gt     0.0504
_refine_ls_wR_factor_gt     0.1036
_refine_ls_wR_factor_ref     0.1173
_refine_ls_goodness_of_fit_ref     1.055
_refine_ls_restrained_S_all     1.104
_refine_ls_number_reflns     2883
_refine_ls_number_parameters     246
_refine_ls_number_restraints     42
_refine_ls_hydrogen_treatment     mixed
_refine_ls_weighting_scheme     calc
_refine_ls_weighting_details
         'calc w=1/[\s^2^(Fo^2^)+(0.0422P)^2^+1.0164P] where P=(Fo^2^+2Fc^2^)/3'
_atom_sites_solution_hydrogens     geom
_atom_sites_solution_primary     direct
_atom_sites_solution_secondary     difmap
_refine_ls_shift/su_max     0.004
_refine_ls_shift/su_mean     0.000
_refine_diff_density_max     0.196
_refine_diff_density_min     -0.214
_refine_ls_extinction_method     none
_refine_ls_extinction_coef     ?
loop_
    _atom_type_symbol
    _atom_type_description
    _atom_type_scat_dispersion_real
    _atom_type_scat_dispersion_imag
    _atom_type_scat_source
    'C' 'C' 0.0033 0.0016
                         'International Tables Vol C Tables 4.2.6.8 and 6.1.1.4'
    'H' 'H' 0.0000 0.0000
                         'International Tables Vol C Tables 4.2.6.8 and 6.1.1.4'
    'N' 'N' 0.0061 0.0033
                         'International Tables Vol C Tables 4.2.6.8 and 6.1.1.4'
    'O' 'O' 0.0106 0.0060
                         'International Tables Vol C Tables 4.2.6.8 and 6.1.1.4'
    'F' 'F' 0.0171 0.0103
                         'International Tables Vol C Tables 4.2.6.8 and 6.1.1.4'
_computing_data_collection     'APEX2 (Bruker, 2006)'
_computing_cell_refinement     'SAINT-Plus (Bruker, 2005)'
_computing_data_reduction     'SAINT-Plus (Bruker, 2005)'
_computing_structure_solution     'SHELXTL (Sheldrick, 2008)'
_computing_structure_refinement     'SHELXTL (Sheldrick, 2008)'
_computing_molecular_graphics     'DIAMOND (Brandenburg, 2009)'
_computing_publication_material     'SHELXTL (Sheldrick, 2008)'
loop_
    _atom_site_type_symbol
    _atom_site_label
    _atom_site_fract_x
    _atom_site_fract_y
    _atom_site_fract_z
    _atom_site_U_iso_or_equiv
    _atom_site_adp_type
    _atom_site_calc_flag
    _atom_site_refinement_flags
    _atom_site_occupancy
    _atom_site_symmetry_multiplicity
    _atom_site_disorder_assembly
    _atom_site_disorder_group
    O O1 -0.17996(9) -0.2046(3) 0.67034(9) 0.0292(4) Uani d . 1 1 . .
    O O2 -0.11872(9) 0.1894(3) 0.76308(9) 0.0290(4) Uani d . 1 1 . .
    C C1 -0.08668(15) -0.3303(5) 0.57660(14) 0.0303(6) Uani d . 1 1 . .
    C C2 -0.10632(14) -0.1814(4) 0.64723(13) 0.0248(6) Uani d . 1 1 A .
    C C3 -0.04273(14) -0.0443(5) 0.67711(14) 0.0281(6) Uani d . 1 1 . .
    H H3 0.0101 -0.0584 0.6544 0.034 Uiso calc R 1 1 A .
    C C4 -0.05040(14) 0.1161(4) 0.73921(13) 0.0243(6) Uani d . 1 1 A .
    C C5 0.02702(13) 0.2027(4) 0.77986(13) 0.0237(5) Uani d . 1 1 . .
    C C6 0.02518(14) 0.4157(4) 0.82202(14) 0.0277(6) Uani d . 1 1 A .
    H H6 -0.0245 0.5056 0.8219 0.033 Uiso calc R 1 1 . .
    C C7 0.09322(14) 0.4941(5) 0.86279(14) 0.0286(6) Uani d . 1 1 . .
    H H7 0.0904 0.6381 0.8903 0.034 Uiso calc R 1 1 A .
    C C8 0.16822(14) 0.3635(4) 0.86470(13) 0.0233(6) Uani d . 1 1 A .
    C C9 0.17081(13) 0.1478(4) 0.82323(13) 0.0209(5) Uani d . 1 1 . .
    C C10 0.09915(13) 0.0741(4) 0.78071(13) 0.0231(5) Uani d . 1 1 A .
    H H10 0.1010 -0.0679 0.7520 0.028 Uiso calc R 1 1 . .
    C C11 0.24530(14) 0.0163(4) 0.82469(14) 0.0266(6) Uani d . 1 1 A .
    H H11 0.2476 -0.1278 0.7972 0.032 Uiso calc R 1 1 . .
    C C12 0.31392(15) 0.0937(5) 0.86504(14) 0.0305(6) Uani d . 1 1 . .
    H H12 0.3636 0.0039 0.8652 0.037 Uiso calc R 1 1 A .
    C C13 0.31131(15) 0.3064(5) 0.90644(14) 0.0312(6) Uani d . 1 1 A .
    H H13 0.3592 0.3585 0.9347 0.037 Uiso calc R 1 1 . .
    C C14 0.24057(14) 0.4381(5) 0.90631(14) 0.0277(6) Uani d . 1 1 . .
    H H14 0.2398 0.5813 0.9344 0.033 Uiso calc R 1 1 A .
    F F1 -0.1330(2) -0.2618(5) 0.51583(13) 0.0712(12) Uani d PU 0.830(7) 1 A 1
    F F2 -0.1071(3) -0.5535(4) 0.58622(18) 0.0660(12) Uani d PU 0.830(7) 1 A 1
    F F3 -0.01008(15) -0.3235(8) 0.5544(2) 0.0829(16) Uani d PU 0.830(7) 1 A 1
    F F1' -0.0653(12) -0.226(2) 0.5185(7) 0.059(5) Uani d PU 0.170(7) 1 A 2
    F F2' -0.1435(9) -0.464(4) 0.5531(10) 0.069(5) Uani d PU 0.170(7) 1 A 2
    F F3' -0.0244(9) -0.480(2) 0.5937(7) 0.052(5) Uani d PU 0.170(7) 1 A 2
    N N1 0.74144(12) 0.3443(4) 0.67812(11) 0.0252(5) Uani d D 1 1 . .
    H H1X 0.7588(12) 0.495(2) 0.6613(12) 0.038 Uiso d D 1 1 . .
    H H1Y 0.7898(9) 0.262(3) 0.6976(12) 0.038 Uiso d D 1 1 . .
    H H1Z 0.7049(10) 0.363(4) 0.7203(10) 0.038 Uiso d D 1 1 . .
    C C15 0.69841(15) 0.2055(5) 0.61567(14) 0.0306(6) Uani d . 1 1 . .
    H H15A 0.6813 0.0525 0.6372 0.037 Uiso calc R 1 1 . .
    H H15B 0.7380 0.1743 0.5740 0.037 Uiso calc R 1 1 . .
    C C16 0.62297(15) 0.3274(5) 0.58129(15) 0.0313(6) Uani d . 1 1 . .
    H H16A 0.5845 0.3637 0.6235 0.038 Uiso calc R 1 1 . .
    H H16B 0.5940 0.2182 0.5451 0.038 Uiso calc R 1 1 . .
    C C17 0.64185(18) 0.5528(5) 0.53828(16) 0.0413(7) Uani d . 1 1 . .
    H H17A 0.6681 0.6653 0.5742 0.062 Uiso calc R 1 1 . .
    H H17B 0.5901 0.6194 0.5168 0.062 Uiso calc R 1 1 . .
    H H17C 0.6796 0.5190 0.4961 0.062 Uiso calc R 1 1 . .
loop_
    _atom_site_aniso_label
    _atom_site_aniso_U_11
    _atom_site_aniso_U_22
    _atom_site_aniso_U_33
    _atom_site_aniso_U_12
    _atom_site_aniso_U_13
    _atom_site_aniso_U_23
    O1 0.0236(9) 0.0286(11) 0.0355(10) -0.0029(8) 0.0063(7) -0.0031(8)
    O2 0.0247(9) 0.0283(11) 0.0341(10) 0.0026(8) 0.0030(7) -0.0044(8)
    C1 0.0254(13) 0.0346(18) 0.0307(15) -0.0062(13) 0.0011(11) -0.0036(13)
    C2 0.0257(13) 0.0239(15) 0.0249(12) 0.0036(11) 0.0002(10) 0.0027(11)
    C3 0.0218(12) 0.0341(16) 0.0285(13) -0.0013(11) 0.0034(10) -0.0056(12)
    C4 0.0237(12) 0.0230(14) 0.0265(13) -0.0008(11) 0.0022(10) 0.0047(11)
    C5 0.0239(12) 0.0223(14) 0.0250(12) -0.0019(11) 0.0028(9) -0.0010(11)
    C6 0.0252(13) 0.0220(15) 0.0359(14) 0.0042(11) 0.0024(10) -0.0025(12)
    C7 0.0334(14) 0.0187(14) 0.0336(14) 0.0018(11) 0.0005(11) -0.0059(11)
    C8 0.0274(13) 0.0191(14) 0.0234(12) -0.0018(10) 0.0025(10) 0.0001(11)
    C9 0.0246(12) 0.0162(14) 0.0222(12) -0.0022(10) 0.0027(9) 0.0024(10)
    C10 0.0282(13) 0.0169(14) 0.0243(13) -0.0018(10) 0.0032(10) -0.0015(11)
    C11 0.0288(13) 0.0216(15) 0.0295(13) 0.0030(11) 0.0035(10) 0.0004(11)
    C12 0.0243(13) 0.0336(17) 0.0337(14) 0.0021(11) 0.0013(11) 0.0048(13)
    C13 0.0275(13) 0.0354(17) 0.0305(14) -0.0042(12) -0.0018(10) 0.0014(13)
    C14 0.0319(14) 0.0218(15) 0.0295(13) -0.0039(11) 0.0013(10) -0.0015(12)
    F1 0.105(3) 0.072(2) 0.0346(13) 0.0386(19) -0.0269(14) -0.0150(13)
    F2 0.120(3) 0.0212(15) 0.0590(18) 0.0016(15) 0.0397(18) -0.0044(12)
    F3 0.0352(13) 0.128(4) 0.087(2) -0.0328(17) 0.0303(14) -0.079(3)
    F1' 0.090(10) 0.048(7) 0.040(6) 0.008(7) 0.025(6) 0.011(5)
    F2' 0.054(7) 0.082(10) 0.071(8) -0.035(7) 0.018(6) -0.045(7)
    F3' 0.061(8) 0.047(7) 0.046(6) 0.035(6) -0.010(5) -0.021(5)
    N1 0.0243(10) 0.0228(12) 0.0287(11) 0.0008(9) 0.0026(9) 0.0017(10)
    C15 0.0380(14) 0.0206(15) 0.0331(14) -0.0017(12) -0.0006(11) -0.0032(12)
    C16 0.0358(14) 0.0258(16) 0.0320(14) -0.0041(12) -0.0034(11) -0.0015(12)
    C17 0.0560(18) 0.0306(17) 0.0368(16) 0.0005(14) -0.0052(13) 0.0049(13)
_geom_special_details
;
All e.s.d.'s (except the e.s.d. in the dihedral angle between two l.s. planes)
are estimated using the full covariance matrix. The cell e.s.d.'s are taken
into account individually in the estimation of e.s.d.'s in distances, angles
and torsion angles; correlations between e.s.d.'s in cell parameters are only
used when they are defined by crystal symmetry. An approximate (isotropic)
treatment of cell e.s.d.'s is used for estimating e.s.d.'s involving l.s.
planes.
;
loop_
    _geom_bond_atom_site_label_1
    _geom_bond_atom_site_label_2
    _geom_bond_site_symmetry_2
    _geom_bond_distance
    _geom_bond_publ_flag
    O1 C2 . 1.268(3) yes
    O2 C4 . 1.256(3) yes
    C2 C3 . 1.377(3) yes
    C3 C4 . 1.417(3) yes
    C1 F1' . 1.223(11) ?
    C1 F2' . 1.252(12) ?
    C1 F3 . 1.302(3) ?
    C1 F2 . 1.325(4) ?
    C1 F1 . 1.329(3) ?
    C1 F3' . 1.344(10) ?
    C1 C2 . 1.526(3) ?
    C3 H3 . 0.9500 ?
    C4 C5 . 1.498(3) ?
    C5 C10 . 1.373(3) ?
    C5 C6 . 1.416(3) ?
    C6 C7 . 1.362(3) ?
    C6 H6 . 0.9500 ?
    C7 C8 . 1.418(3) ?
    C7 H7 . 0.9500 ?
    C8 C14 . 1.418(3) ?
    C8 C9 . 1.424(3) ?
    C9 C11 . 1.414(3) ?
    C9 C10 . 1.415(3) ?
    C10 H10 . 0.9500 ?
    C11 C12 . 1.364(3) ?
    C11 H11 . 0.9500 ?
    C12 C13 . 1.408(4) ?
    C12 H12 . 0.9500 ?
    C13 C14 . 1.364(3) ?
    C13 H13 . 0.9500 ?
    C14 H14 . 0.9500 ?
    N1 C15 . 1.493(3) ?
    N1 H1X . 0.952(9) ?
    N1 H1Y . 0.962(9) ?
    N1 H1Z . 0.953(9) ?
    C15 C16 . 1.508(3) ?
    C15 H15A . 0.9900 ?
    C15 H15B . 0.9900 ?
    C16 C17 . 1.518(4) ?
    C16 H16A . 0.9900 ?
    C16 H16B . 0.9900 ?
    C17 H17A . 0.9800 ?
    C17 H17B . 0.9800 ?
    C17 H17C . 0.9800 ?
loop_
    _geom_angle_atom_site_label_1
    _geom_angle_atom_site_label_2
    _geom_angle_atom_site_label_3
    _geom_angle_site_symmetry_1
    _geom_angle_site_symmetry_3
    _geom_angle
    _geom_angle_publ_flag
    F1' C1 F2' . . 104.5(10) ?
    F1' C1 F3 . . 57.0(8) ?
    F2' C1 F3 . . 127.9(6) ?
    F1' C1 F2 . . 130.2(6) ?
    F3 C1 F2 . . 107.8(3) ?
    F1' C1 F1 . . 51.3(9) ?
    F2' C1 F1 . . 62.2(11) ?
    F3 C1 F1 . . 106.0(3) ?
    F2 C1 F1 . . 104.2(3) ?
    F1' C1 F3' . . 105.3(9) ?
    F2' C1 F3' . . 102.5(11) ?
    F3 C1 F3' . . 51.4(7) ?
    F2 C1 F3' . . 63.1(7) ?
    F1 C1 F3' . . 139.4(5) ?
    F1' C1 C2 . . 117.0(6) ?
    F2' C1 C2 . . 115.7(6) ?
    F3 C1 C2 . . 115.8(2) ?
    F2 C1 C2 . . 112.1(2) ?
    F1 C1 C2 . . 110.1(2) ?
    F3' C1 C2 . . 110.3(5) ?
    O1 C2 C3 . . 129.3(2) ?
    O1 C2 C1 . . 114.1(2) ?
    C3 C2 C1 . . 116.6(2) ?
    C2 C3 C4 . . 124.8(2) ?
    C2 C3 H3 . . 117.6 ?
    C4 C3 H3 . . 117.6 ?
    O2 C4 C3 . . 123.9(2) ?
    O2 C4 C5 . . 117.5(2) ?
    C3 C4 C5 . . 118.6(2) ?
    C10 C5 C6 . . 118.8(2) ?
    C10 C5 C4 . . 121.5(2) ?
    C6 C5 C4 . . 119.6(2) ?
    C7 C6 C5 . . 121.3(2) ?
    C7 C6 H6 . . 119.4 ?
    C5 C6 H6 . . 119.4 ?
    C6 C7 C8 . . 120.8(2) ?
    C6 C7 H7 . . 119.6 ?
    C8 C7 H7 . . 119.6 ?
    C14 C8 C7 . . 122.8(2) ?
    C14 C8 C9 . . 118.6(2) ?
    C7 C8 C9 . . 118.5(2) ?
    C11 C9 C10 . . 122.1(2) ?
    C11 C9 C8 . . 119.0(2) ?
    C10 C9 C8 . . 118.9(2) ?
    C5 C10 C9 . . 121.7(2) ?
    C5 C10 H10 . . 119.2 ?
    C9 C10 H10 . . 119.2 ?
    C12 C11 C9 . . 120.9(2) ?
    C12 C11 H11 . . 119.6 ?
    C9 C11 H11 . . 119.6 ?
    C11 C12 C13 . . 120.2(2) ?
    C11 C12 H12 . . 119.9 ?
    C13 C12 H12 . . 119.9 ?
    C14 C13 C12 . . 120.6(2) ?
    C14 C13 H13 . . 119.7 ?
    C12 C13 H13 . . 119.7 ?
    C13 C14 C8 . . 120.7(2) ?
    C13 C14 H14 . . 119.6 ?
    C8 C14 H14 . . 119.6 ?
    C15 N1 H1X . . 113.1(14) ?
    C15 N1 H1Y . . 110.5(14) ?
    H1X N1 H1Y . . 107.8(12) ?
    C15 N1 H1Z . . 109.1(14) ?
    H1X N1 H1Z . . 108.8(13) ?
    H1Y N1 H1Z . . 107.3(12) ?
    N1 C15 C16 . . 113.2(2) ?
    N1 C15 H15A . . 108.9 ?
    C16 C15 H15A . . 108.9 ?
    N1 C15 H15B . . 108.9 ?
    C16 C15 H15B . . 108.9 ?
    H15A C15 H15B . . 107.7 ?
    C15 C16 C17 . . 114.4(2) ?
    C15 C16 H16A . . 108.7 ?
    C17 C16 H16A . . 108.7 ?
    C15 C16 H16B . . 108.7 ?
    C17 C16 H16B . . 108.7 ?
    H16A C16 H16B . . 107.6 ?
    C16 C17 H17A . . 109.5 ?
    C16 C17 H17B . . 109.5 ?
    H17A C17 H17B . . 109.5 ?
    C16 C17 H17C . . 109.5 ?
    H17A C17 H17C . . 109.5 ?
    H17B C17 H17C . . 109.5 ?
loop_
    _geom_torsion_atom_site_label_1
    _geom_torsion_atom_site_label_2
    _geom_torsion_atom_site_label_3
    _geom_torsion_atom_site_label_4
    _geom_torsion_site_symmetry_1
    _geom_torsion_site_symmetry_2
    _geom_torsion_site_symmetry_3
    _geom_torsion_site_symmetry_4
    _geom_torsion
    _geom_torsion_publ_flag
    F1' C1 C2 O1 . . . . 120.2(11) ?
    F2' C1 C2 O1 . . . . -3.6(13) ?
    F3 C1 C2 O1 . . . . -175.4(3) ?
    F2 C1 C2 O1 . . . . -51.1(4) ?
    F1 C1 C2 O1 . . . . 64.4(3) ?
    F3' C1 C2 O1 . . . . -119.5(9) ?
    F1' C1 C2 C3 . . . . -60.3(11) ?
    F2' C1 C2 C3 . . . . 175.8(13) ?
    F3 C1 C2 C3 . . . . 4.0(4) ?
    F2 C1 C2 C3 . . . . 128.3(3) ?
    F1 C1 C2 C3 . . . . -116.2(3) ?
    F3' C1 C2 C3 . . . . 60.0(9) ?
    O1 C2 C3 C4 . . . . -4.8(4) ?
    C1 C2 C3 C4 . . . . 175.9(2) ?
    C2 C3 C4 O2 . . . . -16.0(4) ?
    C2 C3 C4 C5 . . . . 163.2(2) ?
    O2 C4 C5 C10 . . . . 154.1(2) ?
    C3 C4 C5 C10 . . . . -25.2(3) ?
    O2 C4 C5 C6 . . . . -22.4(3) ?
    C3 C4 C5 C6 . . . . 158.2(2) ?
    C10 C5 C6 C7 . . . . 0.1(4) ?
    C4 C5 C6 C7 . . . . 176.8(2) ?
    C5 C6 C7 C8 . . . . -0.4(4) ?
    C6 C7 C8 C14 . . . . -180.0(2) ?
    C6 C7 C8 C9 . . . . -0.2(3) ?
    C14 C8 C9 C11 . . . . -0.3(3) ?
    C7 C8 C9 C11 . . . . 180.0(2) ?
    C14 C8 C9 C10 . . . . -179.1(2) ?
    C7 C8 C9 C10 . . . . 1.1(3) ?
    C6 C5 C10 C9 . . . . 0.8(3) ?
    C4 C5 C10 C9 . . . . -175.8(2) ?
    C11 C9 C10 C5 . . . . 179.8(2) ?
    C8 C9 C10 C5 . . . . -1.4(3) ?
    C10 C9 C11 C12 . . . . 178.8(2) ?
    C8 C9 C11 C12 . . . . 0.0(3) ?
    C9 C11 C12 C13 . . . . 0.4(4) ?
    C11 C12 C13 C14 . . . . -0.4(4) ?
    C12 C13 C14 C8 . . . . 0.1(4) ?
    C7 C8 C14 C13 . . . . 180.0(2) ?
    C9 C8 C14 C13 . . . . 0.2(3) ?
    N1 C15 C16 C17 . . . . 65.1(3) ?
loop_
    _geom_hbond_atom_site_label_D
    _geom_hbond_atom_site_label_H
    _geom_hbond_atom_site_label_A
    _geom_hbond_site_symmetry_A
    _geom_hbond_distance_DH
    _geom_hbond_distance_HA
    _geom_hbond_distance_DA
    _geom_hbond_angle_DHA
    '<b>Strong hydrogen bonds</b>' . . . . . . .
    N1 H1X O1 1_665 0.952(9) 1.980(14) 2.871(3) 155(2)
    N1 H1Y O2 1_655 0.962(9) 1.879(13) 2.798(3) 159(2)
    N1 H1Z O1 2_556 0.953(9) 1.979(14) 2.835(2) 148.3(16)
    N1 H1Z O2 2_556 0.953(9) 2.343(17) 2.985(3) 124.2(14)
    '<b>C---H...F contacts</b>' . . . . . . .
    C14 H14 F1 4_666 0.95 2.66 3.305(4) 126
    C13 H13 F1 4_666 0.95 2.69 3.320(4) 124
    C13 H13 F3 2_556 0.95 2.64 3.337(4) 130
    '<b>C---H...\p contacts</b>' . . . . . . .
    C11 H11 Cg 4_665 0.95 2.93 3.677(3) 136
    C17 H17C Cg 2_546 0.98 2.87 3.786(3) 157
    '<b>F...F contact</b>' . . . . . . .
    C1 F3 F3 3_546 1.302(3) 2.778(6) 3.409(4) 107.8(2)
