# Supplementary material for: Propyl­ammonium 4,4,4-trifluoro-1-(naphthalen-2-yl)butane-1,3-dionate
Source: Acta Crystallogr Sect E Struct Rep Online. 2011 Nov 19;67(Pt 12):o3384–5. doi: 10.1107/S1600536811048318 (PMC3239027; doi:10.1107/S1600536811048318)
Supplement: Supplementary file 2 [file e-67-o3384-Isup2.hkl]

# 
# h,k,l, Fc-squared, Fo-squared, sigma(Fo-squared) and status flag 
# 
data_I
_shelx_title 'I in P2(1)/n' 
_shelx_refln_list_code          4 
_shelx_F_calc_maximum      168.64 
_exptl_crystal_F_000       680.00 
_reflns_d_resolution_high  0.8300 
 
loop_ 
 _symmetry_equiv_pos_as_xyz 
 'x, y, z' 
 '-x+1/2, y+1/2, -z+1/2' 
 '-x, -y, -z' 
 'x-1/2, -y-1/2, z-1/2' 
 
_cell_length_a    16.1038 
_cell_length_b     5.7008 
_cell_length_c    17.2621 
_cell_angle_alpha  90.000 
_cell_angle_beta   91.497 
_cell_angle_gamma  90.000 
 
_shelx_F_squared_multiplier     1.000 
 
loop_ 
 _refln_index_h 
 _refln_index_k 
 _refln_index_l 
 _refln_F_squared_calc 
 _refln_F_squared_meas 
 _refln_F_squared_sigma 
 _refln_observed_status 
   4   0   0     2246.20     2041.20     29.18 o 
   6   0   0        5.43        8.52      3.13 o 
   8   0   0     1414.49     1377.62     22.28 o 
  10   0   0      292.56      301.08     11.97 o 
  12   0   0      216.26      190.15      7.92 o 
  14   0   0     2711.15     2533.94     44.81 o 
  16   0   0      152.60      158.46     13.18 o 
  18   0   0       76.76       45.41     27.54 o 
   1   1   0       28.89       35.53      2.45 o 
   2   1   0     8302.50     8765.75    117.63 o 
   3   1   0      215.28      214.78      6.26 o 
   4   1   0       49.42       63.81      3.44 o 
   5   1   0      300.69      260.60      6.32 o 
   6   1   0      488.19      485.24     10.11 o 
   7   1   0        2.13       25.81      5.39 o 
   8   1   0      214.93      295.37     10.16 o 
   9   1   0      198.00      217.17      5.79 o 
  10   1   0       21.88       19.63      3.92 o 
  11   1   0      593.20      583.78     10.60 o 
  12   1   0      341.55      320.31      8.22 o 
  13   1   0      219.52      208.54      7.92 o 
  14   1   0      856.68      832.81     18.21 o 
  15   1   0        7.79       58.71      9.93 o 
  16   1   0        4.05        3.74      9.62 o 
  17   1   0       85.52       65.73      9.47 o 
  18   1   0       25.79        3.89     11.21 o 
  19   1   0       41.45       42.15     17.95 o 
   0   2   0      613.26      727.75     16.03 o 
   1   2   0      124.03      132.53      3.54 o 
   2   2   0      202.31      218.81      5.82 o 
   3   2   0       46.22       45.47      4.02 o 
   4   2   0      633.24      674.95     14.01 o 
   5   2   0        3.18        0.83      6.28 o 
   6   2   0     1737.07     1938.05     43.89 o 
   7   2   0      404.17      508.63     13.74 o 
   8   2   0      146.38      147.75      5.53 o 
   9   2   0      147.27      161.92      6.98 o 
  10   2   0      528.18      513.20     12.85 o 
  11   2   0        7.17        0.21      5.57 o 
  12   2   0       74.63       72.65      6.77 o 
  13   2   0      163.73      151.79      9.33 o 
  14   2   0        1.14       -3.06      8.88 o 
  15   2   0      211.46      235.73     12.12 o 
  16   2   0      117.34       75.14     10.62 o 
  17   2   0       23.32       29.89     10.37 o 
  18   2   0       15.79       13.35     13.41 o 
   1   3   0     1413.33     1640.92     21.85 o 
   2   3   0      903.34      912.23     13.98 o 
   3   3   0     1070.38     1145.19     21.25 o 
   4   3   0       54.87       52.43      6.38 o 
   5   3   0      467.54      484.16     11.18 o 
   6   3   0       39.83       49.52      6.40 o 
   7   3   0        0.48        1.12      6.21 o 
   8   3   0       18.52        7.24      7.20 o 
   9   3   0      168.62      160.08      8.28 o 
  10   3   0       10.29       19.48      9.24 o 
  11   3   0        2.46        1.68      8.48 o 
  12   3   0        4.01        4.33      7.53 o 
  13   3   0      408.76      399.71     15.64 o 
  14   3   0      196.46      200.89     11.78 o 
  15   3   0      105.14      104.53     15.87 o 
  16   3   0       55.16       68.45     18.58 o 
  17   3   0      167.16      201.90     13.81 o 
   0   4   0        2.37       -5.56      6.67 o 
   1   4   0        6.06        8.88      5.25 o 
   2   4   0        3.02       -3.99      6.01 o 
   3   4   0      222.93      223.40      7.24 o 
   4   4   0       21.88       34.49      7.50 o 
   5   4   0       41.16       55.27      7.72 o 
   6   4   0       67.07       69.43      7.59 o 
   7   4   0       52.37       60.42      8.84 o 
   8   4   0       88.03       96.64     11.54 o 
   9   4   0      598.73      604.32     21.24 o 
  10   4   0       14.01        7.25     11.96 o 
  11   4   0       86.57       83.48     12.42 o 
  12   4   0       68.94       47.44     12.11 o 
  13   4   0       41.97       50.25      9.58 o 
  14   4   0        6.48       14.76      9.67 o 
  15   4   0        2.35        8.06     11.23 o 
   1   5   0       91.05      100.06     10.02 o 
   2   5   0      153.49      153.58     13.10 o 
   3   5   0      137.06      119.26     12.72 o 
   4   5   0      166.55      174.70     11.41 o 
   5   5   0      182.63      194.37     10.74 o 
   6   5   0      173.36      232.12     25.48 o 
   7   5   0      136.17      191.58     30.09 o 
   8   5   0        6.75       18.45     13.53 o 
   9   5   0        1.31       15.17     13.48 o 
  10   5   0       87.35      111.16     16.06 o 
  11   5   0        0.01        0.29     10.59 o 
  12   5   0        0.05       -7.42     11.80 o 
  13   5   0      138.38      177.13     15.86 o 
   0   6   0      186.97      185.54     27.16 o 
   1   6   0        7.77       21.98     23.59 o 
   2   6   0       73.42       77.11     29.08 o 
   3   6   0      196.20      210.36     21.26 o 
   4   6   0       31.89       54.04     17.87 o 
   5   6   0       73.53       75.67     18.45 o 
   6   6   0       38.58       46.38     32.95 o 
   7   6   0       32.21       67.45     25.51 o 
   8   6   0       18.02       56.98     46.28 o 
   9   6   0       16.81      138.84     52.64 o 
 -19   0   1        0.76      -15.86     21.03 o 
 -17   0   1       12.41       31.58     15.67 o 
 -15   0   1      883.27      892.21     22.42 o 
 -13   0   1      422.97      400.27     12.92 o 
 -11   0   1       60.90       72.55      6.72 o 
  -9   0   1        0.40       -3.74      4.18 o 
  -7   0   1     1233.91     1217.72     17.49 o 
  -5   0   1        3.43        6.84      2.85 o 
  -3   0   1      547.42      524.26      9.29 o 
   3   0   1     5302.42     4916.93     69.19 o 
   5   0   1        9.70        4.36      2.73 o 
   7   0   1       67.61       64.57      5.82 o 
   9   0   1       48.17       43.95      5.63 o 
  11   0   1     1198.24     1187.93     26.15 o 
  13   0   1     1560.32     1479.52     31.48 o 
  15   0   1       50.07       71.13     11.54 o 
  17   0   1        8.26       29.41     19.32 o 
  19   0   1       17.50       30.08     22.46 o 
 -19   1   1       10.50       18.53     13.28 o 
 -18   1   1        0.24       -2.05     10.27 o 
 -17   1   1        0.07        4.12      8.85 o 
 -16   1   1        9.84       20.00      8.92 o 
 -15   1   1      444.39      493.71     18.66 o 
 -14   1   1        0.00       70.63      8.75 o 
 -13   1   1        3.15       -4.04      6.47 o 
 -12   1   1        0.17       -0.14      4.80 o 
 -11   1   1      415.49      396.32      8.84 o 
 -10   1   1       77.26      122.13     10.06 o 
  -9   1   1      135.96      137.62      4.94 o 
  -8   1   1     1468.10     1538.62     19.70 o 
  -7   1   1     1158.07     1258.11     16.34 o 
  -6   1   1      888.25      860.63     11.45 o 
  -5   1   1      407.13      384.38      6.14 o 
  -4   1   1      691.63      673.63     10.35 o 
  -3   1   1      345.94      305.97      7.63 o 
  -2   1   1     1055.58     1100.03     15.88 o 
  -1   1   1     2175.91     2191.60     26.49 o 
   0   1   1     1801.61     1807.75     23.36 o 
   1   1   1      158.21      142.47      4.21 o 
   2   1   1     1092.45     1115.70     16.31 o 
   3   1   1     8642.63     8685.09    124.06 o 
   4   1   1     2048.69     2047.81     31.99 o 
   5   1   1      917.93      941.81     16.21 o 
   6   1   1      137.51      137.24      6.00 o 
   7   1   1      188.81      195.21      7.43 o 
   8   1   1       57.40       64.92      3.46 o 
   9   1   1       19.63        8.97      3.91 o 
  10   1   1       23.78       15.74      3.98 o 
  11   1   1      344.03      356.47      8.32 o 
  12   1   1       29.14       36.75      7.94 o 
  13   1   1        2.12       -4.27      6.62 o 
  14   1   1      258.79      313.74     15.19 o 
  15   1   1       12.36       14.91      9.14 o 
  16   1   1      227.77      257.61     12.63 o 
  17   1   1       31.49       60.02     13.08 o 
  18   1   1       10.57       -4.82     10.02 o 
  19   1   1       37.43       21.23     12.83 o 
 -18   2   1       32.76       43.92     11.11 o 
 -17   2   1       39.66       37.88     10.52 o 
 -16   2   1       46.11       40.29     10.25 o 
 -15   2   1       30.29       19.15      9.54 o 
 -14   2   1       96.13      128.55     10.36 o 
 -13   2   1       49.78      133.94      8.96 o 
 -12   2   1      107.70      123.89      7.85 o 
 -11   2   1       18.05       25.80      6.03 o 
 -10   2   1      123.10      141.42      6.51 o 
  -9   2   1      164.95      185.54      6.30 o 
  -8   2   1      175.72      217.81      9.30 o 
  -7   2   1     2119.50     2360.39     36.64 o 
  -6   2   1        9.69        4.69      4.65 o 
  -5   2   1       15.87       12.87      6.39 o 
  -4   2   1       39.40       53.40      6.41 o 
  -3   2   1       81.39       88.90      4.16 o 
  -2   2   1      123.94      103.55      4.55 o 
  -1   2   1     1454.43     1644.95     19.03 o 
   0   2   1        0.68       -2.41      2.78 o 
   1   2   1     7953.25     8733.39    111.78 o 
   2   2   1     1732.03     1943.15     24.89 o 
   3   2   1      363.58      392.71     10.04 o 
   4   2   1     1134.15     1243.25     23.77 o 
   5   2   1       34.44       39.42      6.97 o 
   6   2   1      135.20      195.53      9.01 o 
   7   2   1     1206.76     1406.77     27.91 o 
   8   2   1       71.19       82.65      9.19 o 
   9   2   1       46.82       45.45      4.49 o 
  10   2   1       41.90       59.61      5.22 o 
  11   2   1      146.19      139.30      6.25 o 
  12   2   1        3.98       -1.98      6.02 o 
  13   2   1      523.30      511.21     14.82 o 
  14   2   1        4.81       -5.97      8.96 o 
  15   2   1      166.49      200.40     11.65 o 
  16   2   1       33.54       29.85     10.05 o 
  17   2   1       29.77        9.78     10.22 o 
  18   2   1        2.97        0.67     10.38 o 
 -17   3   1        8.44        0.47     11.14 o 
 -16   3   1      296.70      361.48     15.67 o 
 -15   3   1      151.42      135.22     11.60 o 
 -14   3   1        6.51        2.91      8.31 o 
 -13   3   1      200.17      174.29     10.10 o 
 -12   3   1       24.84       29.93      8.10 o 
 -11   3   1       73.97       83.24      7.01 o 
 -10   3   1       73.31       94.51      5.58 o 
  -9   3   1        0.33       -5.85      5.85 o 
  -8   3   1       13.97        2.63      5.17 o 
  -7   3   1      182.70      215.90      9.22 o 
  -6   3   1      933.81     1009.13     20.59 o 
  -5   3   1        7.50       15.08      5.28 o 
  -4   3   1       20.63       27.11      5.37 o 
  -3   3   1       28.07       21.18      6.55 o 
  -2   3   1     1986.18     2118.68     30.19 o 
  -1   3   1     2299.65     2589.60     32.70 o 
   0   3   1        0.01       -4.17      4.17 o 
   1   3   1       38.21       31.58      4.08 o 
   2   3   1        0.03       -3.85      4.72 o 
   3   3   1      791.74      848.57     18.88 o 
   4   3   1      217.52      241.18      8.37 o 
   5   3   1       14.21       26.59      5.64 o 
   6   3   1      104.51      105.81      6.46 o 
   7   3   1       18.42       20.14      7.44 o 
   8   3   1      503.51      497.53     16.85 o 
   9   3   1       60.74       84.43     10.45 o 
  10   3   1      119.34      109.80     11.72 o 
  11   3   1       51.94       37.95      6.59 o 
  12   3   1       76.28       71.06     11.06 o 
  13   3   1      172.38      191.39     11.11 o 
  14   3   1      132.57      154.22     10.92 o 
  15   3   1        5.75       -1.50     10.50 o 
  16   3   1      114.53       94.17     11.81 o 
  17   3   1        0.03        3.74     13.00 o 
 -15   4   1       24.99       34.02     11.78 o 
 -14   4   1       56.71       61.56     10.54 o 
 -13   4   1       45.43       69.71     10.00 o 
 -12   4   1      169.88      191.73     11.30 o 
 -11   4   1      113.77      115.30      8.81 o 
 -10   4   1       17.19        7.05     10.80 o 
  -9   4   1        9.79       -2.51     10.90 o 
  -8   4   1      136.93      145.37     14.10 o 
  -7   4   1      183.04      204.27     14.26 o 
  -6   4   1        2.43        5.04     10.02 o 
  -5   4   1      591.15      616.60     18.48 o 
  -4   4   1      119.91      131.87      5.43 o 
  -3   4   1       72.84       78.36      5.71 o 
  -2   4   1     2353.97     2587.60     36.88 o 
  -1   4   1       18.59        3.03      5.49 o 
   0   4   1       41.70       41.27      5.45 o 
   1   4   1      166.01      190.12      6.89 o 
   2   4   1        7.49        3.85      5.42 o 
   3   4   1       75.65       76.45      5.42 o 
   4   4   1        4.12        3.31      6.16 o 
   5   4   1      555.95      582.76     18.60 o 
   6   4   1       32.90       44.48      7.43 o 
   7   4   1     1065.09     1033.60     22.17 o 
   8   4   1        8.55        2.35      8.63 o 
   9   4   1      175.62      171.24     13.37 o 
  10   4   1      152.96      161.11     15.11 o 
  11   4   1        2.98       28.43     13.12 o 
  12   4   1       96.10       89.33     12.74 o 
  13   4   1        3.44        6.12      9.14 o 
  14   4   1        0.36       -1.82     10.79 o 
  15   4   1        9.19       26.37     11.65 o 
 -13   5   1       98.95       81.97     14.75 o 
 -12   5   1       13.97        7.34     11.62 o 
 -11   5   1       13.53        2.57     14.20 o 
 -10   5   1      284.09      279.59     18.15 o 
  -9   5   1      149.70      168.60     24.63 o 
  -8   5   1        0.57        8.77     17.45 o 
  -7   5   1      302.12      291.22     13.19 o 
  -6   5   1      894.09      869.54     21.43 o 
  -5   5   1        0.01       21.49     11.16 o 
  -4   5   1       74.83       76.69     10.87 o 
  -3   5   1       17.83        9.77     15.03 o 
  -2   5   1      250.02      259.40     31.65 o 
  -1   5   1        2.43        0.77     10.26 o 
   0   5   1       19.94       21.30      9.53 o 
   1   5   1       38.39       28.44     10.34 o 
   2   5   1        8.96       19.88     10.35 o 
   3   5   1        1.77      -13.59     13.59 o 
   4   5   1       23.13       31.46      9.64 o 
   5   5   1      688.26      623.06     17.18 o 
   6   5   1      615.18      607.18     20.86 o 
   7   5   1       39.81       46.05     11.90 o 
   8   5   1     1009.71      947.39     31.59 o 
   9   5   1      876.84      899.69     31.14 o 
  10   5   1      122.40      164.74     22.92 o 
  11   5   1        8.90        6.31     13.28 o 
  12   5   1        1.64       11.82     12.01 o 
  13   5   1        1.36        2.17     13.49 o 
  -9   6   1        4.46      100.95     52.93 o 
  -8   6   1      303.06      245.34     40.06 o 
  -7   6   1       55.23      114.69     21.06 o 
  -6   6   1        0.24        7.00     23.80 o 
  -5   6   1        1.95       47.86     28.60 o 
  -4   6   1        2.52       45.30     26.56 o 
  -3   6   1       10.49       30.53     28.40 o 
  -2   6   1      126.54      141.28     22.05 o 
  -1   6   1       59.64       61.42     16.93 o 
   0   6   1        6.81       -3.90     16.28 o 
   1   6   1       14.67       33.41     26.21 o 
   2   6   1       37.71       37.17     31.81 o 
   3   6   1      138.82      146.49     21.51 o 
   4   6   1       18.41       22.18     17.19 o 
   5   6   1       22.53       24.19     32.48 o 
   6   6   1        2.34        5.30     17.43 o 
   7   6   1      123.04      144.25     20.30 o 
   8   6   1       45.58       45.99     45.99 o 
   9   6   1       10.16       16.49     44.25 o 
 -18   0   2        0.39      -15.91     15.91 o 
 -16   0   2      346.45      323.21     14.62 o 
 -14   0   2        0.00       -7.54      7.54 o 
 -12   0   2       97.03       99.53      6.51 o 
 -10   0   2      161.66      179.43      8.05 o 
  -8   0   2       94.34      105.36      5.90 o 
  -6   0   2      416.45      356.54      7.49 o 
  -4   0   2    15695.86    14258.37    184.38 o 
   4   0   2      810.15      713.03     12.65 o 
   6   0   2      535.58      497.51     10.85 o 
   8   0   2      741.28      747.40     14.42 o 
  10   0   2       25.07       19.13      5.74 o 
  12   0   2      527.00      485.39     20.80 o 
  14   0   2     5090.81     5032.66    104.14 o 
  16   0   2      152.52      150.64     21.83 o 
  18   0   2      147.59      109.82     18.29 o 
 -19   1   2        5.18        0.02     12.80 o 
 -18   1   2       17.30        5.52     11.07 o 
 -17   1   2       17.24       33.32     12.09 o 
 -16   1   2        9.45       20.76     11.40 o 
 -15   1   2      608.08      657.09     16.33 o 
 -14   1   2      985.48      959.66     17.61 o 
 -13   1   2      104.86      102.09      7.49 o 
 -12   1   2      108.09      132.52      6.28 o 
 -11   1   2        1.15        2.41      4.57 o 
 -10   1   2     1053.72     1040.85     15.92 o 
  -9   1   2        5.98       29.97      6.25 o 
  -8   1   2     1103.10     1092.25     14.88 o 
  -7   1   2      515.32      477.18      8.22 o 
  -6   1   2      300.87      305.81      7.66 o 
  -5   1   2      242.49      219.18      4.72 o 
  -4   1   2      226.29      208.10      6.21 o 
  -3   1   2      719.79      681.87     10.16 o 
  -2   1   2     1740.19     1593.81     17.58 o 
  -1   1   2      537.04      587.46      9.19 o 
   0   1   2    10020.72    10367.13    107.68 o 
   1   1   2     6949.35     6942.22     78.81 o 
   2   1   2       64.43       82.91      3.70 o 
   3   1   2     1678.38     1716.01     23.32 o 
   4   1   2     2498.65     2379.73     31.60 o 
   5   1   2       69.67       80.67      2.93 o 
   6   1   2     8177.85     8377.87    103.00 o 
   7   1   2     2534.45     2456.02     33.50 o 
   8   1   2      116.82      130.38      4.51 o 
   9   1   2      510.63      501.33      9.24 o 
  10   1   2       38.02       32.48      4.18 o 
  11   1   2        0.01        4.91      4.35 o 
  12   1   2      864.25      813.05     15.90 o 
  13   1   2       23.50       14.59      5.93 o 
  14   1   2       15.92       31.79      8.60 o 
  15   1   2       18.02       10.84      9.27 o 
  16   1   2       43.87       62.44     10.05 o 
  17   1   2      136.05      177.73     11.91 o 
  18   1   2        0.26       -5.20     10.08 o 
  19   1   2       28.45       54.26     16.15 o 
 -18   2   2       37.52       52.32     10.00 o 
 -17   2   2       26.86       32.36      9.48 o 
 -16   2   2       19.50       34.35      9.86 o 
 -15   2   2       46.80       55.94      9.98 o 
 -14   2   2        0.31       14.30      9.15 o 
 -13   2   2     1288.85     1252.48     24.40 o 
 -12   2   2        0.13       44.21      8.69 o 
 -11   2   2      213.80      220.17      9.79 o 
 -10   2   2      306.02      293.95      8.86 o 
  -9   2   2        0.71        2.59      4.69 o 
  -8   2   2      568.07      560.30     11.05 o 
  -7   2   2      186.76      180.01      5.52 o 
  -6   2   2       31.83       33.31      3.45 o 
  -5   2   2      172.26      191.37      7.70 o 
  -4   2   2      825.47      902.39     24.31 o 
  -3   2   2        8.94        7.70      2.82 o 
  -2   2   2     1442.50     1532.87     18.28 o 
  -1   2   2     1116.55     1172.87     14.48 o 
   0   2   2       84.03       86.49      2.97 o 
   1   2   2     1294.07     1437.81     19.88 o 
   2   2   2       10.43        5.10      3.24 o 
   3   2   2     2244.18     2397.69     39.04 o 
   4   2   2       58.44       81.49      6.70 o 
   5   2   2      229.65      267.50      9.84 o 
   6   2   2      326.17      368.42     11.28 o 
   7   2   2        0.06       15.36      7.92 o 
   8   2   2      390.03      391.46     14.29 o 
   9   2   2       93.25       81.74      4.83 o 
  10   2   2      196.23      183.31      6.91 o 
  11   2   2       37.40       34.43      5.83 o 
  12   2   2       37.46       35.72      6.26 o 
  13   2   2        8.29       29.07      8.44 o 
  14   2   2       24.63       19.45     12.89 o 
  15   2   2       51.44       67.43     10.10 o 
  16   2   2        0.06       -9.71      9.71 o 
  17   2   2        0.00      -10.41     12.77 o 
  18   2   2        0.16      -10.46     10.46 o 
 -17   3   2       17.86        8.79     11.24 o 
 -16   3   2        9.92       -3.56     13.94 o 
 -15   3   2        1.76       -3.98     10.41 o 
 -14   3   2       30.86        8.12      8.45 o 
 -13   3   2        9.82       28.79     10.63 o 
 -12   3   2        2.53       -0.32      7.68 o 
 -11   3   2      195.28      178.04      8.38 o 
 -10   3   2      379.40      387.60     11.72 o 
  -9   3   2      226.56      240.60      7.47 o 
  -8   3   2       15.83       17.36      6.43 o 
  -7   3   2      200.83      215.53     10.13 o 
  -6   3   2     1145.05     1193.42     23.41 o 
  -5   3   2       32.43       44.44      5.83 o 
  -4   3   2      161.44      175.33      6.31 o 
  -3   3   2       24.57       39.81      4.88 o 
  -2   3   2     1787.85     1913.67     26.88 o 
  -1   3   2      937.06      990.91     14.81 o 
   0   3   2      421.24      479.91      9.63 o 
   1   3   2      929.75     1077.66     16.31 o 
   2   3   2      853.33      857.05     17.67 o 
   3   3   2      332.72      328.06     10.12 o 
   4   3   2      780.56      814.19     15.50 o 
   5   3   2      318.13      355.20     10.28 o 
   6   3   2      229.56      269.02     10.88 o 
   7   3   2        2.94       -2.84      6.37 o 
   8   3   2       35.14       61.92      7.78 o 
   9   3   2      368.33      352.53     15.56 o 
  10   3   2       53.64       49.46      9.66 o 
  11   3   2       40.88       27.65      7.14 o 
  12   3   2       45.45       37.27      6.63 o 
  13   3   2        5.19        0.66      8.60 o 
  14   3   2        0.69        9.86      9.39 o 
  15   3   2       33.66       19.35     12.69 o 
  16   3   2        2.40       16.83     19.72 o 
  17   3   2       92.33       66.23     11.71 o 
 -15   4   2       55.93       45.10     11.48 o 
 -14   4   2        0.91        5.66      9.97 o 
 -13   4   2      496.15      458.68     24.83 o 
 -12   4   2        8.02       27.63      9.44 o 
 -11   4   2      157.04      163.06     10.61 o 
 -10   4   2      198.24      195.62     14.42 o 
  -9   4   2        6.44        1.69      7.91 o 
  -8   4   2       64.72       71.36      8.96 o 
  -7   4   2      803.84      759.26     24.49 o 
  -6   4   2        8.09       27.67      8.05 o 
  -5   4   2      440.32      458.18     10.81 o 
  -4   4   2      216.92      217.43      7.76 o 
  -3   4   2       34.74       44.76      4.75 o 
  -2   4   2        4.52        3.22      4.96 o 
  -1   4   2        4.03        5.31      4.97 o 
   0   4   2      295.79      320.16     10.49 o 
   1   4   2        0.03        1.63      4.82 o 
   2   4   2       22.96       19.92      4.58 o 
   3   4   2      480.91      479.92     12.18 o 
   4   4   2        0.09        7.09      6.04 o 
   5   4   2     1576.50     1539.86     30.46 o 
   6   4   2        1.08        4.17      8.22 o 
   7   4   2      216.62      235.13      9.79 o 
   8   4   2      149.20      168.70     12.56 o 
   9   4   2      106.86      134.89     12.78 o 
  10   4   2        4.36      -10.88     10.88 o 
  11   4   2      145.65      146.05     16.06 o 
  12   4   2       16.88       14.44     13.87 o 
  13   4   2        0.00        5.22      8.84 o 
  14   4   2        9.24        2.48     12.19 o 
  15   4   2       29.06       31.59     11.90 o 
 -13   5   2        0.45       11.82     17.32 o 
 -12   5   2       69.25       68.28     11.78 o 
 -11   5   2        0.54        3.44     12.05 o 
 -10   5   2      298.63      297.63     13.30 o 
  -9   5   2      186.36      187.79     10.87 o 
  -8   5   2      166.10      166.68     12.34 o 
  -7   5   2      235.32      221.87     18.10 o 
  -6   5   2       53.86       43.74     16.91 o 
  -5   5   2      126.74      140.83     13.83 o 
  -4   5   2       32.46       46.58     10.21 o 
  -3   5   2      132.74      160.40     12.72 o 
  -2   5   2      185.28      169.34     16.80 o 
  -1   5   2      187.47      188.36     15.09 o 
   0   5   2        9.18      -11.84     11.84 o 
   1   5   2       10.85        2.70     15.41 o 
   2   5   2       39.08       61.50     14.61 o 
   3   5   2       66.56       71.24     34.15 o 
   4   5   2      996.59      957.45     26.67 o 
   5   5   2        2.40        2.07      7.39 o 
   6   5   2      222.20      225.17     14.03 o 
   7   5   2       10.00       22.72     13.91 o 
   8   5   2      176.02      208.07     25.37 o 
   9   5   2       17.25       75.05     17.36 o 
  10   5   2       68.30       58.76     13.10 o 
  11   5   2        0.33       -4.30     14.08 o 
  12   5   2        6.24        2.42     23.48 o 
  13   5   2       30.81       44.77     21.04 o 
  -9   6   2       66.98       94.11     22.40 o 
  -8   6   2       22.83       77.20     31.67 o 
  -7   6   2      174.28      185.25     23.47 o 
  -6   6   2        3.54       33.44     23.34 o 
  -5   6   2        0.49        1.80     24.32 o 
  -4   6   2        2.91       17.61     17.49 o 
  -3   6   2      166.86      183.70     27.75 o 
  -2   6   2       24.79       26.70     17.37 o 
  -1   6   2       70.32       72.19     17.94 o 
   0   6   2       21.09       14.13     16.58 o 
   1   6   2      408.17      389.99     24.92 o 
   2   6   2      277.46      240.42     28.55 o 
   3   6   2       94.58      126.03     32.50 o 
   4   6   2        6.32       -7.85     16.80 o 
   5   6   2      184.35      182.15     22.47 o 
   6   6   2        0.11       14.51     23.94 o 
   7   6   2       70.48       63.30     34.57 o 
   8   6   2       68.36       86.77     46.57 o 
   9   6   2        4.74       24.87     46.57 o 
 -19   0   3       12.24      -10.88     22.65 o 
 -17   0   3       51.24       64.83     16.63 o 
 -15   0   3     1587.43     1638.91     31.64 o 
 -13   0   3      111.07      126.09      8.92 o 
 -11   0   3      661.00      668.36     16.00 o 
  -9   0   3      352.45      344.05      9.91 o 
  -7   0   3     1354.92     1341.85     21.65 o 
  -5   0   3      124.39      104.44      4.08 o 
  -3   0   3     4712.23     4290.75     52.66 o 
  -1   0   3     1618.43     1565.71     21.69 o 
   1   0   3     3262.24     2916.16     38.73 o 
   3   0   3     7699.96     6855.65    104.64 o 
   5   0   3      131.90       99.96      5.86 o 
   7   0   3        5.84        3.13      2.90 o 
   9   0   3      975.87      871.12     17.03 o 
  11   0   3      313.15      293.23     10.07 o 
  13   0   3      899.33      851.47     21.35 o 
  15   0   3      187.84      163.39     16.87 o 
  17   0   3        4.06       13.78     15.94 o 
  19   0   3       50.42      115.63     25.39 o 
 -19   1   3       17.75       21.91     16.07 o 
 -18   1   3        6.03        8.22      9.08 o 
 -17   1   3       63.50       68.72      9.55 o 
 -16   1   3      270.09      307.32     12.27 o 
 -15   1   3      223.31      246.66     11.12 o 
 -14   1   3      210.31      259.07      9.60 o 
 -13   1   3      120.54      110.89      6.55 o 
 -12   1   3      165.35      165.06      6.81 o 
 -11   1   3       27.72       30.29      4.72 o 
 -10   1   3        1.60        2.43      4.24 o 
  -9   1   3     2095.91     2126.38     27.44 o 
  -8   1   3      419.17      429.59      7.89 o 
  -7   1   3      352.07      408.29      7.85 o 
  -6   1   3      347.46      307.88      6.50 o 
  -5   1   3      130.70      127.52      3.46 o 
  -4   1   3     1902.69     1782.73     19.50 o 
  -3   1   3      459.78      422.69      6.80 o 
  -2   1   3     4424.27     4294.73     46.72 o 
  -1   1   3    28440.31    27663.31    266.00 o 
   0   1   3     1337.74     1342.44     13.72 o 
   1   1   3     2177.98     2207.92     23.05 o 
   2   1   3     4135.30     3928.58     41.30 o 
   3   1   3       50.71       53.71      2.21 o 
   4   1   3        1.95       -0.01      2.40 o 
   5   1   3      145.25      133.01      4.41 o 
   6   1   3     1860.03     1808.30     25.42 o 
   7   1   3       90.26      128.03      4.84 o 
   8   1   3       20.23       17.31      3.51 o 
   9   1   3        0.44        2.47      3.57 o 
  10   1   3       81.47       90.94      4.81 o 
  11   1   3      197.57      197.85      6.65 o 
  12   1   3      109.23      117.47      6.05 o 
  13   1   3      744.91      681.15     14.74 o 
  14   1   3       38.97       33.51      8.37 o 
  15   1   3        2.35       -8.26      8.81 o 
  16   1   3       55.94       58.70     10.12 o 
  17   1   3       46.56       29.63     10.82 o 
  18   1   3        0.41        8.20     10.10 o 
 -18   2   3       56.90       51.82      9.99 o 
 -17   2   3       20.75       12.99      9.14 o 
 -16   2   3        4.54       10.36      9.41 o 
 -15   2   3        1.42       33.25      9.86 o 
 -14   2   3      160.45      187.27     11.31 o 
 -13   2   3       28.87       23.67      8.14 o 
 -12   2   3     1078.58     1102.71     20.77 o 
 -11   2   3      352.94      362.90     10.34 o 
 -10   2   3       21.63       29.10      5.27 o 
  -9   2   3       63.40       67.31      4.72 o 
  -8   2   3       11.19        9.04      4.01 o 
  -7   2   3       28.80       37.05      3.80 o 
  -6   2   3      763.70      706.52     11.04 o 
  -5   2   3      341.43      302.29      7.51 o 
  -4   2   3      729.55      721.17     11.30 o 
  -3   2   3      269.54      277.17      6.31 o 
  -2   2   3      308.22      308.25      6.25 o 
  -1   2   3      440.09      419.46      6.93 o 
   0   2   3     1378.29     1550.33     19.70 o 
   1   2   3      321.93      349.17      6.45 o 
   2   2   3      650.06      673.09     11.60 o 
   3   2   3       29.21       30.47      4.70 o 
   4   2   3     2120.20     2251.28     37.11 o 
   5   2   3     1312.73     1459.34     26.00 o 
   6   2   3       55.03       50.06      5.87 o 
   7   2   3      745.45      804.65     17.56 o 
   8   2   3      388.00      369.31     11.10 o 
   9   2   3        3.17       -0.66      4.26 o 
  10   2   3       73.14       75.80      5.79 o 
  11   2   3      453.13      466.42     12.35 o 
  12   2   3        2.98        3.15      6.82 o 
  13   2   3       14.55       17.50      9.13 o 
  14   2   3      444.09      424.49     15.19 o 
  15   2   3      244.42      233.40     12.19 o 
  16   2   3       18.58       16.52      9.93 o 
  17   2   3        0.09        1.35     10.20 o 
  18   2   3       80.41       86.52     12.54 o 
 -17   3   3        3.91       20.75     10.84 o 
 -16   3   3        6.37        8.21     10.64 o 
 -15   3   3       19.92       26.28      9.68 o 
 -14   3   3        1.95       -0.75      8.35 o 
 -13   3   3      393.95      365.44     14.70 o 
 -12   3   3       16.53       28.66      8.46 o 
 -11   3   3        0.15        6.44      7.94 o 
 -10   3   3      193.06      206.62      8.80 o 
  -9   3   3      328.35      367.05     11.43 o 
  -8   3   3      121.18      148.69      6.41 o 
  -7   3   3        0.00        4.45      4.92 o 
  -6   3   3       15.55       10.62      4.42 o 
  -5   3   3       11.25       17.27      4.11 o 
  -4   3   3        0.72       -3.70      3.70 o 
  -3   3   3      244.76      224.60      5.85 o 
  -2   3   3      561.33      527.41      9.51 o 
  -1   3   3      142.47      168.61      6.28 o 
   0   3   3        0.90       -5.06      5.06 o 
   1   3   3     1790.63     2035.40     26.24 o 
   2   3   3        7.80        5.31      3.59 o 
   3   3   3      712.64      697.14     14.83 o 
   4   3   3       39.58       49.44      5.51 o 
   5   3   3      173.28      178.02      7.32 o 
   6   3   3      317.53      335.11     10.76 o 
   7   3   3      118.43      111.62      7.44 o 
   8   3   3      374.03      373.67     21.06 o 
   9   3   3       25.85       37.96      8.82 o 
  10   3   3       56.83       77.79     10.44 o 
  11   3   3      117.19      111.06      7.96 o 
  12   3   3       15.35        4.94     12.06 o 
  13   3   3      217.60      198.27     11.02 o 
  14   3   3        2.91       -7.32      9.97 o 
  15   3   3       30.42       15.98     10.80 o 
  16   3   3       81.72       82.25     12.21 o 
  17   3   3        0.79       -3.16     11.14 o 
 -15   4   3      150.63      118.67     12.52 o 
 -14   4   3        0.20       -5.04     15.78 o 
 -13   4   3        0.84        3.77      9.79 o 
 -12   4   3      396.44      355.28     14.63 o 
 -11   4   3        0.00       -4.17      8.72 o 
 -10   4   3        4.49       10.02      9.39 o 
  -9   4   3       16.47        2.21      7.17 o 
  -8   4   3      139.01      141.34      7.97 o 
  -7   4   3      348.66      355.92     13.77 o 
  -6   4   3     1861.61     1928.84     35.53 o 
  -5   4   3      361.14      374.10     10.65 o 
  -4   4   3        1.13        1.58      5.35 o 
  -3   4   3       75.81       89.21      5.16 o 
  -2   4   3       93.89      101.21      6.23 o 
  -1   4   3       65.08       59.66      5.45 o 
   0   4   3        0.11       -5.16      5.70 o 
   1   4   3       69.30       75.38      5.35 o 
   2   4   3      298.42      281.47      8.52 o 
   3   4   3        6.90       11.07      5.59 o 
   4   4   3      500.51      475.47     17.52 o 
   5   4   3      129.94      130.79      8.75 o 
   6   4   3       13.79       12.97      6.77 o 
   7   4   3       61.43       63.85      7.49 o 
   8   4   3       57.49       62.11      8.92 o 
   9   4   3      386.69      377.41     17.91 o 
  10   4   3       80.07       70.69     13.64 o 
  11   4   3       12.70        7.24     13.11 o 
  12   4   3      149.64      147.57     16.47 o 
  13   4   3       50.91       64.53     10.05 o 
  14   4   3       58.82       80.08     10.55 o 
  15   4   3        3.78       26.42     16.24 o 
 -13   5   3       10.94       18.51     16.20 o 
 -12   5   3       26.14       10.02     13.52 o 
 -11   5   3      222.35      263.48     15.53 o 
 -10   5   3      521.74      530.90     23.12 o 
  -9   5   3       23.62       30.23     10.45 o 
  -8   5   3       25.56       45.40     10.38 o 
  -7   5   3      161.44      169.91     11.25 o 
  -6   5   3       32.07       48.35     13.87 o 
  -5   5   3      108.86      113.40     21.68 o 
  -4   5   3        1.07       13.66      9.91 o 
  -3   5   3      218.29      218.12     12.17 o 
  -2   5   3      261.76      265.72     12.65 o 
  -1   5   3      253.40      229.42     15.67 o 
   0   5   3       95.66       91.47     16.94 o 
   1   5   3      185.99      177.94     16.32 o 
   2   5   3        9.79       14.98     19.08 o 
   3   5   3       28.34       15.05     14.23 o 
   4   5   3     1057.89     1047.60     29.07 o 
   5   5   3      180.08      176.77     14.80 o 
   6   5   3        6.73       48.57     15.85 o 
   7   5   3      195.17      178.26     13.54 o 
   8   5   3      448.12      398.93     27.18 o 
   9   5   3       56.03       66.65     17.64 o 
  10   5   3      110.33      107.54     18.56 o 
  11   5   3       38.01       36.35     25.54 o 
  12   5   3       70.29       75.15     19.65 o 
  -8   6   3      165.12      171.53     23.59 o 
  -7   6   3       35.77       46.74     22.79 o 
  -6   6   3      177.29      237.06     25.36 o 
  -5   6   3        0.39       34.96     34.49 o 
  -4   6   3        0.22       -7.26     22.57 o 
  -3   6   3       10.46       26.57     20.17 o 
  -2   6   3       33.85       36.29     16.93 o 
  -1   6   3        0.10       31.74     24.39 o 
   0   6   3       61.25       44.01     16.66 o 
   1   6   3        0.01       17.87     16.55 o 
   2   6   3       42.13       73.86     34.00 o 
   3   6   3      178.92      160.08     30.71 o 
   4   6   3       19.66       16.71     27.35 o 
   5   6   3      116.83      119.82     18.63 o 
   6   6   3        9.88        6.00     13.33 o 
   7   6   3        0.55       -8.24     13.77 o 
   8   6   3       82.05       70.80     29.79 o 
 -18   0   4        1.71        1.62     16.02 o 
 -16   0   4      334.33      358.26     13.32 o 
 -14   0   4       84.47       89.71     12.33 o 
 -12   0   4       80.46       96.28      8.13 o 
 -10   0   4     1404.75     1447.75     26.75 o 
  -8   0   4     4776.29     4875.59     69.95 o 
  -6   0   4      565.79      549.27     11.52 o 
  -4   0   4     2449.18     2352.72     31.46 o 
  -2   0   4    20690.45    19934.57    248.46 o 
   0   0   4     5323.64     4957.37     64.38 o 
   2   0   4      302.42      237.47      6.60 o 
   4   0   4       42.51       40.33      3.82 o 
   6   0   4      965.33      897.16     18.05 o 
   8   0   4        2.14        3.94      2.61 o 
  10   0   4       95.67       99.08      6.10 o 
  12   0   4     2326.96     2156.01     42.37 o 
  14   0   4      684.66      672.68     27.16 o 
  16   0   4       53.25       25.23     15.46 o 
  18   0   4      117.51      136.37     29.62 o 
 -18   1   4       52.28       78.67     10.04 o 
 -17   1   4        6.39       10.03      8.91 o 
 -16   1   4      290.64      268.10     11.90 o 
 -15   1   4      293.97      295.80     11.71 o 
 -14   1   4      711.73      717.39     14.98 o 
 -13   1   4       14.02        6.92      6.04 o 
 -12   1   4      165.33      176.77      7.20 o 
 -11   1   4       28.53       26.66      5.44 o 
 -10   1   4       36.01       27.11      4.48 o 
  -9   1   4      193.92      206.43      5.49 o 
  -8   1   4      764.98      782.74     10.80 o 
  -7   1   4      280.76      280.23      5.75 o 
  -6   1   4      158.66      174.41      4.23 o 
  -5   1   4      397.78      338.20      6.35 o 
  -4   1   4     2399.80     2345.66     25.33 o 
  -3   1   4       26.45       21.03      2.24 o 
  -2   1   4     1624.65     1580.77     15.79 o 
  -1   1   4    22254.47    22224.48    201.96 o 
   0   1   4      438.44      520.82      6.50 o 
   1   1   4       76.84       93.24      2.96 o 
   2   1   4      782.37      820.32      9.28 o 
   3   1   4     3627.91     3560.65     38.82 o 
   4   1   4      978.55      881.95     11.54 o 
   5   1   4      100.70      116.77      5.03 o 
   6   1   4      706.55      711.40     11.21 o 
   7   1   4       13.01       14.13      3.54 o 
   8   1   4        6.99        2.87      3.34 o 
   9   1   4        7.40        7.75      4.02 o 
  10   1   4       77.23       84.09      5.86 o 
  11   1   4      125.26      111.05      5.70 o 
  12   1   4      151.81      159.95      6.67 o 
  13   1   4       94.20      103.21      8.62 o 
  14   1   4      187.89      198.23     11.24 o 
  15   1   4        9.11       25.06      9.88 o 
  16   1   4       93.01      102.09     13.46 o 
  17   1   4        0.35       -9.49      9.49 o 
  18   1   4       42.11       13.75     11.80 o 
 -18   2   4       16.25       29.82     10.67 o 
 -17   2   4       15.05       15.26      9.13 o 
 -16   2   4       26.14       41.06      9.06 o 
 -15   2   4      347.64      358.45     14.10 o 
 -14   2   4       95.76       81.57     13.01 o 
 -13   2   4       93.99       99.94      8.97 o 
 -12   2   4       82.45       87.41      8.28 o 
 -11   2   4      416.39      411.20     10.97 o 
 -10   2   4      371.13      356.84      9.56 o 
  -9   2   4      101.23       97.40      5.34 o 
  -8   2   4      772.03      779.04     12.44 o 
  -7   2   4        5.00        8.39      3.92 o 
  -6   2   4      162.68      169.31      5.19 o 
  -5   2   4      227.34      237.83      5.69 o 
  -4   2   4     1227.95     1171.90     16.60 o 
  -3   2   4     1001.62      994.28     14.24 o 
  -2   2   4     1646.55     1741.56     19.52 o 
  -1   2   4     2147.10     2182.85     25.71 o 
   0   2   4     1368.51     1392.44     18.51 o 
   1   2   4      126.15      144.91      5.11 o 
   2   2   4      278.17      282.35      7.57 o 
   3   2   4      914.56      935.95     14.89 o 
   4   2   4     1288.36     1370.04     20.37 o 
   5   2   4        9.66       17.29      4.64 o 
   6   2   4      312.03      359.65     10.77 o 
   7   2   4      483.16      521.08     11.96 o 
   8   2   4      789.63      792.26     14.44 o 
   9   2   4        2.43        2.90      5.33 o 
  10   2   4       23.49       24.43      6.21 o 
  11   2   4      122.72      123.95      7.49 o 
  12   2   4      165.66      159.44      9.24 o 
  13   2   4       78.82       87.96      9.73 o 
  14   2   4       21.97       19.44     12.02 o 
  15   2   4       96.70      112.72     11.17 o 
  16   2   4        1.22       -9.73      9.73 o 
  17   2   4       25.06       14.20     11.22 o 
  18   2   4       90.47      154.07     15.77 o 
 -17   3   4        0.20       -6.94     10.33 o 
 -16   3   4       53.44       41.29     10.69 o 
 -15   3   4       82.38       76.07     10.25 o 
 -14   3   4        0.12       15.22      8.43 o 
 -13   3   4       11.66       -6.50      7.96 o 
 -12   3   4      319.32      339.94     12.99 o 
 -11   3   4        0.86        6.21      7.79 o 
 -10   3   4      207.85      213.11      9.93 o 
  -9   3   4     1002.02      997.72     16.68 o 
  -8   3   4      412.60      438.71      9.96 o 
  -7   3   4      610.79      566.86     10.92 o 
  -6   3   4       31.05       21.16      4.90 o 
  -5   3   4      224.01      239.33      7.28 o 
  -4   3   4       37.25       38.68      4.19 o 
  -3   3   4     1202.71     1299.84     18.30 o 
  -2   3   4      362.87      431.97     10.28 o 
  -1   3   4        2.14       -5.02      5.02 o 
   0   3   4      188.61      224.84      6.56 o 
   1   3   4        4.63        1.20      4.03 o 
   2   3   4      357.49      352.38      8.66 o 
   3   3   4      131.37      132.55      7.55 o 
   4   3   4      263.78      273.96     10.50 o 
   5   3   4     1187.56     1300.23     23.25 o 
   6   3   4      138.43      167.26      7.70 o 
   7   3   4      639.68      606.88     14.10 o 
   8   3   4      558.92      557.56     14.97 o 
   9   3   4      234.15      261.63     12.59 o 
  10   3   4        0.82        5.80     11.04 o 
  11   3   4      392.62      331.43     13.89 o 
  12   3   4      104.09       90.29     13.25 o 
  13   3   4      159.23      173.54     11.55 o 
  14   3   4      149.92      129.08     11.66 o 
  15   3   4        2.83        7.51     10.75 o 
  16   3   4       40.58       41.09     11.37 o 
 -15   4   4       14.68       18.06     12.16 o 
 -14   4   4        0.41       -9.65      9.65 o 
 -13   4   4        0.30      -14.48     14.64 o 
 -12   4   4        0.64       13.06     16.34 o 
 -11   4   4       91.46      103.70     11.94 o 
 -10   4   4        4.53        4.87      8.80 o 
  -9   4   4      142.62      125.67     10.36 o 
  -8   4   4       20.94       37.84      7.28 o 
  -7   4   4       49.01       65.03      9.48 o 
  -6   4   4      540.84      556.99     13.61 o 
  -5   4   4      141.04      163.99      7.45 o 
  -4   4   4       72.98       76.21      7.90 o 
  -3   4   4       13.13        5.71      5.39 o 
  -2   4   4      149.20      163.80      7.58 o 
  -1   4   4      893.04      861.07     16.69 o 
   0   4   4       19.50       11.77      5.05 o 
   1   4   4      656.15      650.52     13.78 o 
   2   4   4        0.19       -1.15      5.45 o 
   3   4   4      315.17      302.28      9.22 o 
   4   4   4       27.99       30.81      9.56 o 
   5   4   4       10.46       -2.48      8.98 o 
   6   4   4       64.79       78.62      8.15 o 
   7   4   4     1795.10     1799.24     37.07 o 
   8   4   4      191.08      190.39     12.87 o 
   9   4   4       36.64       49.68     11.36 o 
  10   4   4        0.00       -8.27     11.15 o 
  11   4   4       38.67       33.14     13.34 o 
  12   4   4       54.22       43.85     15.02 o 
  13   4   4      103.31       82.20     10.48 o 
  14   4   4        2.09       11.35     10.69 o 
  15   4   4       19.96       18.51     11.54 o 
 -12   5   4       15.29       50.08     12.87 o 
 -11   5   4        6.67       14.19     14.58 o 
 -10   5   4       17.54       18.96     11.24 o 
  -9   5   4      258.27      209.18     17.68 o 
  -8   5   4        4.52        5.18     10.36 o 
  -7   5   4      137.25      115.65     17.78 o 
  -6   5   4       40.82       38.76     17.19 o 
  -5   5   4       26.56       45.85     19.04 o 
  -4   5   4       62.28       63.67     19.05 o 
  -3   5   4       59.93       64.22     21.41 o 
  -2   5   4      104.07       90.58     14.67 o 
  -1   5   4       39.97       20.90     11.74 o 
   0   5   4       94.27      121.52     13.51 o 
   1   5   4      136.36      140.53     15.18 o 
   2   5   4      672.24      655.99     30.52 o 
   3   5   4       28.23       40.36     17.95 o 
   4   5   4      276.64      266.67     16.86 o 
   5   5   4       54.63       47.25      8.82 o 
   6   5   4      488.12      440.08     26.13 o 
   7   5   4      137.14      157.93     19.22 o 
   8   5   4        1.95        7.96     13.09 o 
   9   5   4        4.73       -4.09     24.35 o 
  10   5   4        0.18       13.76     28.32 o 
  11   5   4       54.29       63.63     18.45 o 
  12   5   4       45.10       67.85     19.85 o 
  -8   6   4        0.00       44.95     30.37 o 
  -7   6   4       72.52      114.17     44.23 o 
  -6   6   4        8.07       25.85     19.37 o 
  -5   6   4       86.18      145.75     28.08 o 
  -4   6   4        0.37       47.07     34.07 o 
  -3   6   4      122.70      125.16     34.14 o 
  -2   6   4        2.99       18.50     15.78 o 
  -1   6   4       43.43       44.68     17.07 o 
   0   6   4      168.68      151.49     18.91 o 
   1   6   4       29.63       50.26     26.02 o 
   2   6   4       35.86       -0.85     68.41 o 
   3   6   4        0.08      -58.76     71.73 o 
   4   6   4      340.41      321.42     34.52 o 
   5   6   4      288.75      268.48     32.77 o 
   6   6   4      105.12       77.46     55.97 o 
   7   6   4       36.57        4.66     20.39 o 
   8   6   4        0.09       24.51     40.78 o 
 -17   0   5        1.23       -1.46     10.91 o 
 -15   0   5       20.74       23.67      8.41 o 
 -13   0   5        0.02       -3.11      7.89 o 
 -11   0   5      379.37      423.87     12.70 o 
  -9   0   5     1614.26     1732.66     31.25 o 
  -7   0   5       13.13       13.75      5.21 o 
  -5   0   5     1478.99     1498.93     21.41 o 
  -3   0   5     6781.82     6369.91     80.10 o 
  -1   0   5     8247.47     7828.77    102.51 o 
   1   0   5      399.31      343.58      7.41 o 
   3   0   5     2365.02     2186.61     31.18 o 
   5   0   5     1079.12     1102.16     19.39 o 
   7   0   5       45.92       38.26      6.45 o 
   9   0   5        5.48        2.46      4.95 o 
  11   0   5      392.52      366.84     14.52 o 
  13   0   5        8.48       10.02      9.03 o 
  15   0   5      228.49      212.07     18.35 o 
  17   0   5      127.99       68.76     17.02 o 
 -18   1   5        2.86        4.06      9.21 o 
 -17   1   5        0.01        6.49     10.62 o 
 -16   1   5        9.80       36.72      9.14 o 
 -15   1   5      134.56      170.65     12.39 o 
 -14   1   5      356.03      387.33     11.49 o 
 -13   1   5      131.88      140.19     11.20 o 
 -12   1   5       13.27       19.70      5.76 o 
 -11   1   5      257.74      237.15      7.61 o 
 -10   1   5        7.17        9.95      4.00 o 
  -9   1   5      228.87      249.58      6.62 o 
  -8   1   5      439.55      463.19      7.47 o 
  -7   1   5      592.56      629.31      8.82 o 
  -6   1   5      661.47      618.37      9.36 o 
  -5   1   5     1200.13     1119.18     13.83 o 
  -4   1   5        4.01        0.43      2.85 o 
  -3   1   5      785.79      775.28      8.97 o 
  -2   1   5    12381.67    12178.83    110.33 o 
  -1   1   5     1555.59     1518.50     14.95 o 
   0   1   5      326.31      324.53      5.30 o 
   1   1   5     3709.23     3720.06     37.49 o 
   2   1   5     1274.58     1201.10     12.21 o 
   3   1   5      352.17      359.95      6.20 o 
   4   1   5      634.36      624.10     10.18 o 
   5   1   5     3236.72     3095.06     38.92 o 
   6   1   5      252.28      281.66      6.92 o 
   7   1   5      212.93      243.33      6.58 o 
   8   1   5       29.95       21.82      3.60 o 
   9   1   5       26.10       21.55      4.14 o 
  10   1   5      258.81      233.54      7.26 o 
  11   1   5       18.56       19.92      4.63 o 
  12   1   5     1603.05     1508.03     22.24 o 
  13   1   5     1200.88     1182.20     26.63 o 
  14   1   5       46.73       40.67     12.00 o 
  15   1   5      362.70      346.57     15.47 o 
  16   1   5        6.40       16.48      9.75 o 
  17   1   5      188.65      188.07     12.18 o 
  18   1   5       28.04       54.45     11.97 o 
 -18   2   5       11.71       25.94     10.41 o 
 -17   2   5       20.40       32.58      9.39 o 
 -16   2   5      242.07      224.14     11.40 o 
 -15   2   5       19.72       54.00      8.94 o 
 -14   2   5        5.62        4.91      8.05 o 
 -13   2   5       43.48       49.73      9.07 o 
 -12   2   5        0.86       -6.79      6.79 o 
 -11   2   5        0.35       -1.35      6.19 o 
 -10   2   5       65.75       66.66      7.63 o 
  -9   2   5        1.37        2.52      4.42 o 
  -8   2   5      120.41      136.64      5.40 o 
  -7   2   5      293.37      283.21      7.12 o 
  -6   2   5        8.63       10.52      3.68 o 
  -5   2   5       59.84       61.88      4.16 o 
  -4   2   5      208.39      206.83      5.75 o 
  -3   2   5     1898.66     1889.43     24.91 o 
  -2   2   5     1549.21     1572.36     17.99 o 
  -1   2   5     1994.14     2082.46     26.22 o 
   0   2   5     5218.42     5318.64     57.19 o 
   1   2   5        0.92       -4.54      4.54 o 
   2   2   5      865.16      865.57     13.47 o 
   3   2   5      186.96      189.56      6.76 o 
   4   2   5      362.53      371.36      7.48 o 
   5   2   5       22.25       41.75      3.59 o 
   6   2   5       99.07      101.92      5.09 o 
   7   2   5       53.30       67.21      4.97 o 
   8   2   5      381.49      367.51      9.31 o 
   9   2   5      180.83      181.62      7.12 o 
  10   2   5        0.52        2.50      5.71 o 
  11   2   5       28.96       32.31      6.72 o 
  12   2   5       85.67      123.26      9.97 o 
  13   2   5      140.51       99.98     10.33 o 
  14   2   5      208.44      182.88     13.82 o 
  15   2   5       79.53       75.33     13.17 o 
  16   2   5       13.91        9.57     10.58 o 
  17   2   5       15.00       14.16     13.50 o 
 -16   3   5       12.26       10.32      9.06 o 
 -15   3   5       12.86       22.58      8.80 o 
 -14   3   5      500.34      470.74     17.23 o 
 -13   3   5        1.47        9.58      8.10 o 
 -12   3   5      118.43      116.64      9.50 o 
 -11   3   5        3.15        5.06      9.89 o 
 -10   3   5       10.36        1.97      7.53 o 
  -9   3   5       44.96       54.04      6.09 o 
  -8   3   5      112.47      111.00      7.28 o 
  -7   3   5        5.47        1.75      4.64 o 
  -6   3   5        6.87       12.92      4.94 o 
  -5   3   5      383.46      352.16      9.48 o 
  -4   3   5      489.37      501.92     11.05 o 
  -3   3   5       25.35       33.04      4.06 o 
  -2   3   5        1.04       -0.39      4.22 o 
  -1   3   5      349.05      321.71     10.44 o 
   0   3   5      377.59      399.73      8.67 o 
   1   3   5        1.16       -3.94      4.02 o 
   2   3   5       83.00       84.74      5.07 o 
   3   3   5       15.18        9.23      3.78 o 
   4   3   5       66.36       72.50      4.93 o 
   5   3   5        8.33        5.08      4.51 o 
   6   3   5      753.30      730.72     14.52 o 
   7   3   5      135.19      146.71      8.70 o 
   8   3   5        3.08       12.49      6.54 o 
   9   3   5       11.47        2.71      8.73 o 
  10   3   5       58.60       62.17      7.19 o 
  11   3   5      225.55      223.00     10.06 o 
  12   3   5       11.58       24.90      9.30 o 
  13   3   5        5.84       30.54      9.72 o 
  14   3   5       91.72      100.26     11.31 o 
  15   3   5       22.87        6.48     10.78 o 
  16   3   5        0.03        2.00     11.15 o 
 -15   4   5       38.82       52.44     15.42 o 
 -14   4   5       38.64       22.55     11.45 o 
 -13   4   5        0.08        6.71      9.66 o 
 -12   4   5        2.52        3.61     11.36 o 
 -11   4   5       34.85       51.16      9.85 o 
 -10   4   5      290.40      260.67     13.52 o 
  -9   4   5       10.73        4.91      9.09 o 
  -8   4   5     1021.75     1014.97     24.15 o 
  -7   4   5      889.37      840.03     21.09 o 
  -6   4   5      190.10      199.10     10.26 o 
  -5   4   5        1.52        0.77      6.86 o 
  -4   4   5       24.30       27.17      6.48 o 
  -3   4   5       53.39       41.86      6.19 o 
  -2   4   5      795.56      792.14     18.57 o 
  -1   4   5      149.49      135.65      8.47 o 
   0   4   5      458.92      475.59     13.26 o 
   1   4   5       47.39       47.88      6.76 o 
   2   4   5      176.30      184.61      9.43 o 
   3   4   5       66.09       61.33      5.38 o 
   4   4   5        5.28       -2.65      7.80 o 
   5   4   5       76.10       80.99      9.77 o 
   6   4   5      535.41      502.66     16.87 o 
   7   4   5     1181.45     1135.46     22.49 o 
   8   4   5      204.32      212.30     16.14 o 
   9   4   5       46.43       84.37     13.04 o 
  10   4   5        7.19       -9.19     12.39 o 
  11   4   5       44.22       46.98     13.90 o 
  12   4   5      176.79      192.73     17.51 o 
  13   4   5        1.42       16.08      9.83 o 
  14   4   5      174.01      189.04     16.11 o 
 -12   5   5       36.83       19.94     13.27 o 
 -11   5   5      211.47      196.61     15.72 o 
 -10   5   5       38.80       53.34     12.29 o 
  -9   5   5       72.54       81.52     12.17 o 
  -8   5   5        2.89        0.42     10.67 o 
  -7   5   5       71.22       92.45     18.87 o 
  -6   5   5        0.04       30.45     17.43 o 
  -5   5   5        3.28       17.79     21.96 o 
  -4   5   5        2.16       -2.22     13.54 o 
  -3   5   5      146.96      170.83     18.21 o 
  -2   5   5       17.78       42.79     13.51 o 
  -1   5   5       36.44       60.11     12.80 o 
   0   5   5      163.84      136.87     14.22 o 
   1   5   5      511.49      528.68     29.53 o 
   2   5   5       11.20       19.86     16.37 o 
   3   5   5      119.61      117.41     14.97 o 
   4   5   5      386.26      416.28     20.70 o 
   5   5   5       85.81       82.80     13.13 o 
   6   5   5       94.37       97.46     17.48 o 
   7   5   5       12.08       -8.39     17.16 o 
   8   5   5        0.54       -1.58     13.93 o 
   9   5   5       16.46        5.01     13.56 o 
  10   5   5        4.17       17.58     16.26 o 
  11   5   5        3.15       16.89     23.36 o 
  12   5   5       16.58       12.81     18.58 o 
  -8   6   5       38.12      101.87     47.58 o 
  -7   6   5      127.31      132.45     20.05 o 
  -6   6   5       11.54       46.96     18.18 o 
  -5   6   5        6.22       34.67     28.35 o 
  -4   6   5        3.03       32.95     32.85 o 
  -3   6   5       16.15       36.82     36.59 o 
  -2   6   5        1.77       36.13     25.02 o 
  -1   6   5        0.33       45.18     24.96 o 
   0   6   5       41.63       36.73     30.95 o 
   1   6   5       36.89        7.44     25.03 o 
   2   6   5       45.64       11.51     83.30 o 
   3   6   5       41.83       39.51     72.02 o 
   4   6   5      202.89      182.43     71.88 o 
   5   6   5       73.73       67.87     38.32 o 
   6   6   5       46.46       45.87     27.09 o 
   7   6   5       28.89       41.10     17.51 o 
   8   6   5      116.54       95.16     24.30 o 
 -18   0   6        9.11       21.76      9.85 o 
 -16   0   6      207.60      241.91     13.39 o 
 -14   0   6      193.47      202.75     11.03 o 
 -12   0   6        0.45        5.69      8.52 o 
 -10   0   6      872.73      879.09     18.73 o 
  -8   0   6     1960.87     1999.65     31.98 o 
  -6   0   6      556.45      546.77     11.22 o 
  -4   0   6     1401.95     1318.49     19.38 o 
  -2   0   6     3014.07     2771.67     37.81 o 
   0   0   6       18.45       15.82      3.18 o 
   2   0   6      723.03      677.73     13.08 o 
   4   0   6      564.34      525.21     12.62 o 
   6   0   6     5990.91     6116.76    110.91 o 
   8   0   6       19.02       10.62      6.49 o 
  10   0   6      554.45      526.42     16.10 o 
  12   0   6     1306.04     1219.32     30.29 o 
  14   0   6      438.51      420.69     37.53 o 
  16   0   6       15.64       10.94     26.64 o 
  18   0   6        1.67       -8.16     18.76 o 
 -18   1   6        3.17       -3.01      9.91 o 
 -17   1   6      317.18      341.30     16.67 o 
 -16   1   6      571.93      611.86     27.03 o 
 -15   1   6       33.68       26.55      8.55 o 
 -14   1   6        4.11       13.12      7.01 o 
 -13   1   6        0.20       -6.46      6.46 o 
 -12   1   6        4.65        0.81      5.74 o 
 -11   1   6       50.13       57.49      5.23 o 
 -10   1   6       18.17       13.74      4.54 o 
  -9   1   6      260.39      253.74      6.46 o 
  -8   1   6      765.44      751.21     10.83 o 
  -7   1   6        3.26       -0.26      2.40 o 
  -6   1   6      275.20      283.79      6.10 o 
  -5   1   6      522.12      492.40      7.97 o 
  -4   1   6      875.46      813.47     10.32 o 
  -3   1   6      385.61      406.21      7.67 o 
  -2   1   6    10479.92    10415.51    109.96 o 
  -1   1   6      103.48       91.28      3.38 o 
   0   1   6     1783.21     1826.58     19.07 o 
   1   1   6       57.58       65.62      3.32 o 
   2   1   6      625.81      615.51      8.38 o 
   3   1   6      129.38      148.18      4.08 o 
   4   1   6      440.75      468.74      7.65 o 
   5   1   6     1072.83     1026.07     14.10 o 
   6   1   6      365.53      355.48      9.38 o 
   7   1   6      207.17      217.64      7.71 o 
   8   1   6        3.01       -0.92      3.34 o 
   9   1   6        9.65        9.27      4.29 o 
  10   1   6      130.00      117.47      6.01 o 
  11   1   6       46.53       46.88      5.49 o 
  12   1   6      218.28      242.71     10.90 o 
  13   1   6      584.88      579.33     18.22 o 
  14   1   6      171.58      180.60     11.88 o 
  15   1   6       72.34       76.77     10.18 o 
  16   1   6      168.79      136.74     11.29 o 
  17   1   6       23.00       19.21     10.16 o 
  18   1   6      140.71      161.59     12.93 o 
 -17   2   6       12.49       10.81      9.17 o 
 -16   2   6      127.02      150.59     10.33 o 
 -15   2   6      697.32      651.15     17.12 o 
 -14   2   6       26.17       27.65      8.49 o 
 -13   2   6       25.94       30.46      7.64 o 
 -12   2   6       44.56       55.23      7.59 o 
 -11   2   6       91.82       87.95      7.43 o 
 -10   2   6        2.18       -5.68      6.44 o 
  -9   2   6      316.85      338.82      8.89 o 
  -8   2   6       57.72       69.45      6.01 o 
  -7   2   6      108.70      112.20      4.74 o 
  -6   2   6      119.11      129.97      4.73 o 
  -5   2   6      112.32      136.39      4.67 o 
  -4   2   6      219.16      230.49      5.58 o 
  -3   2   6     1748.54     1717.45     20.37 o 
  -2   2   6      770.86      776.58     11.54 o 
  -1   2   6     2870.84     3102.48     35.30 o 
   0   2   6        8.40       30.92      3.90 o 
   1   2   6     1464.51     1409.77     17.02 o 
   2   2   6        0.06       -0.87      3.62 o 
   3   2   6      119.31      117.70      5.42 o 
   4   2   6      455.25      457.05      9.54 o 
   5   2   6      456.71      438.51      8.98 o 
   6   2   6      193.70      210.26      6.29 o 
   7   2   6        2.22        0.59      4.09 o 
   8   2   6       59.68       72.03      6.73 o 
   9   2   6       18.55        2.62      5.58 o 
  10   2   6        0.02       -5.98      5.98 o 
  11   2   6      214.82      190.19     14.13 o 
  12   2   6      133.54      126.87     10.15 o 
  13   2   6      134.47      145.66     10.94 o 
  14   2   6       44.13       55.85     10.37 o 
  15   2   6       76.37       65.22     10.80 o 
  16   2   6      129.73      133.26     12.16 o 
  17   2   6        0.61       -3.62     10.39 o 
 -16   3   6       41.24       38.98     10.13 o 
 -15   3   6       77.79       92.61     10.05 o 
 -14   3   6       17.11       16.72      7.99 o 
 -13   3   6      312.81      310.27     10.94 o 
 -12   3   6        1.27       -1.00      8.54 o 
 -11   3   6     1132.57     1105.66     25.97 o 
 -10   3   6       69.89       75.19      8.47 o 
  -9   3   6       48.72       56.40      6.78 o 
  -8   3   6      284.58      296.41      7.98 o 
  -7   3   6     1284.97     1254.23     21.11 o 
  -6   3   6        6.07        4.52      4.82 o 
  -5   3   6      361.80      333.33     12.12 o 
  -4   3   6       77.25       80.37      4.92 o 
  -3   3   6       18.45       17.60      4.82 o 
  -2   3   6       33.18       39.58      5.49 o 
  -1   3   6        8.23        7.58      5.35 o 
   0   3   6      160.35      179.36      6.08 o 
   1   3   6      434.44      396.28      8.90 o 
   2   3   6      191.80      181.37      5.54 o 
   3   3   6       24.93       25.01      3.98 o 
   4   3   6     1215.60     1237.55     24.60 o 
   5   3   6       27.89       35.15      3.89 o 
   6   3   6      570.22      558.87     10.61 o 
   7   3   6      144.52      145.29      6.15 o 
   8   3   6       16.33       14.73      5.69 o 
   9   3   6        9.71        1.75      6.55 o 
  10   3   6       27.95       25.79      7.44 o 
  11   3   6      197.90      212.56     10.30 o 
  12   3   6        6.81       13.52      9.21 o 
  13   3   6       89.83       82.77     10.69 o 
  14   3   6        0.80        0.27     10.09 o 
  15   3   6       33.89       16.33     10.73 o 
  16   3   6       48.38       46.82     11.70 o 
 -14   4   6        7.08        4.19     11.22 o 
 -13   4   6      156.90      156.56     14.47 o 
 -12   4   6        0.02       -0.28      9.32 o 
 -11   4   6       18.65       14.20     10.02 o 
 -10   4   6       61.13       64.03     10.28 o 
  -9   4   6      640.92      601.39     19.08 o 
  -8   4   6       20.17       24.73      9.10 o 
  -7   4   6        2.85        6.96      8.46 o 
  -6   4   6      145.95      148.07      9.41 o 
  -5   4   6      150.45      169.42     10.38 o 
  -4   4   6       46.71       46.63     11.87 o 
  -3   4   6      860.56      865.96     24.34 o 
  -2   4   6       69.13       99.09     11.14 o 
  -1   4   6      262.87      273.36     12.30 o 
   0   4   6      138.73      157.51      8.47 o 
   1   4   6     1016.75     1009.03     20.51 o 
   2   4   6       79.79       75.82      8.34 o 
   3   4   6        0.92       -6.74      6.74 o 
   4   4   6      147.48      148.71     10.44 o 
   5   4   6      159.35      171.82     11.92 o 
   6   4   6      103.27       93.13     18.80 o 
   7   4   6       76.94       93.74     10.35 o 
   8   4   6       78.93       90.40      8.62 o 
   9   4   6       73.27       81.62     17.24 o 
  10   4   6        2.71        6.56     16.52 o 
  11   4   6      243.15      229.10     19.56 o 
  12   4   6       47.42       49.40     10.98 o 
  13   4   6      159.24      143.07     17.75 o 
  14   4   6        6.22       23.73     12.79 o 
 -12   5   6        5.67       35.54     16.52 o 
 -11   5   6       14.91       19.28     21.04 o 
 -10   5   6        1.40       11.81     12.84 o 
  -9   5   6       90.82       87.60     12.76 o 
  -8   5   6        1.13        5.21     12.27 o 
  -7   5   6      244.50      267.86     23.77 o 
  -6   5   6       27.25       41.88     40.41 o 
  -5   5   6        3.29       18.07     13.82 o 
  -4   5   6       80.63       88.91     15.31 o 
  -3   5   6       33.27       24.47     11.83 o 
  -2   5   6       10.73        8.61     11.46 o 
  -1   5   6      105.25      102.44     11.67 o 
   0   5   6      255.35      228.83     17.97 o 
   1   5   6        4.76       -0.62     27.26 o 
   2   5   6       21.09       29.23     20.46 o 
   3   5   6        0.03       -0.57     13.24 o 
   4   5   6      398.84      375.78     18.14 o 
   5   5   6      169.14      147.40     18.33 o 
   6   5   6       42.69       38.97     21.77 o 
   7   5   6        0.09      -12.15     16.20 o 
   8   5   6        4.60       31.05     20.60 o 
   9   5   6       29.37       53.94     19.88 o 
  10   5   6       76.50       54.48     21.57 o 
  11   5   6        5.35        8.26     17.57 o 
  -7   6   6        3.72       50.05     53.25 o 
  -6   6   6      151.24      146.75     35.89 o 
  -5   6   6       43.44       40.97     26.29 o 
  -4   6   6      101.04      136.09     24.78 o 
  -3   6   6        6.53      -24.46     31.59 o 
  -2   6   6        1.14        5.36     19.94 o 
  -1   6   6      125.14      115.03     32.27 o 
   0   6   6       22.12      -13.59     15.59 o 
   1   6   6       10.48       11.11     51.63 o 
   2   6   6      543.38      480.53     91.40 o 
   3   6   6      278.34      236.14     59.29 o 
   4   6   6        1.48      -17.54     92.12 o 
   5   6   6       36.84       41.93     50.47 o 
   6   6   6       48.12       -1.65     26.95 o 
   7   6   6        2.12       29.95     49.32 o 
 -17   0   7        3.35       -5.77     12.10 o 
 -15   0   7       19.93       34.22     10.35 o 
 -13   0   7      958.44      888.51     23.47 o 
 -11   0   7       21.31       18.63      7.17 o 
  -9   0   7      112.96      125.86      7.35 o 
  -7   0   7        7.92       -0.12      4.93 o 
  -5   0   7      117.51      114.21      6.19 o 
  -3   0   7        3.88       -4.83      4.83 o 
  -1   0   7      646.28      540.67     12.13 o 
   1   0   7     1504.16     1483.04     23.76 o 
   3   0   7     1552.27     1515.09     23.11 o 
   5   0   7      440.76      422.51     14.54 o 
   7   0   7      620.33      589.95     16.10 o 
   9   0   7      489.27      477.80     15.02 o 
  11   0   7      821.65      768.92     32.18 o 
  13   0   7      137.14      113.84     10.87 o 
  15   0   7       16.42       20.17     23.47 o 
  17   0   7      108.69       92.95     17.33 o 
 -18   1   7       95.45       97.99     12.15 o 
 -17   1   7       83.57       84.29      9.92 o 
 -16   1   7      278.64      284.19     12.07 o 
 -15   1   7      190.72      210.58     10.62 o 
 -14   1   7        7.11       -6.92      6.92 o 
 -13   1   7        2.34       -4.90      6.62 o 
 -12   1   7       14.34       11.79      5.45 o 
 -11   1   7        4.12       -4.95      5.19 o 
 -10   1   7      280.11      300.45      7.52 o 
  -9   1   7      346.34      372.84      7.97 o 
  -8   1   7      146.23      169.30      5.52 o 
  -7   1   7        3.70        5.22      3.65 o 
  -6   1   7      233.16      266.87      6.19 o 
  -5   1   7      148.93      137.52      4.54 o 
  -4   1   7     2748.54     2716.97     29.01 o 
  -3   1   7      792.20      789.68     10.51 o 
  -2   1   7      618.46      636.15     12.17 o 
  -1   1   7     2470.51     2436.35     25.90 o 
   0   1   7     2949.38     2875.93     30.38 o 
   1   1   7      184.40      217.15      5.33 o 
   2   1   7     1906.12     1809.51     19.31 o 
   3   1   7      223.93      209.83      5.02 o 
   4   1   7      581.53      551.88      8.62 o 
   5   1   7      175.63      192.48      4.88 o 
   6   1   7        0.15       -0.12      3.40 o 
   7   1   7      445.38      464.39     10.02 o 
   8   1   7      432.07      411.43      9.64 o 
   9   1   7       20.02       22.78      4.56 o 
  10   1   7      805.37      775.59     14.05 o 
  11   1   7      541.62      529.56     12.05 o 
  12   1   7      154.01      161.17     10.03 o 
  13   1   7       16.18       23.58      9.68 o 
  14   1   7       11.98       17.30     10.13 o 
  15   1   7        0.02       -1.76      9.36 o 
  16   1   7       14.37        4.35      9.84 o 
  17   1   7      144.42      169.99     16.29 o 
 -17   2   7       64.49       84.18     10.97 o 
 -16   2   7        0.98       14.20      9.09 o 
 -15   2   7        9.99       21.56      8.83 o 
 -14   2   7       23.08       36.57      8.70 o 
 -13   2   7      638.53      611.91     14.60 o 
 -12   2   7       23.22       39.66      7.56 o 
 -11   2   7        8.65        1.52      7.25 o 
 -10   2   7      137.18      138.71      8.17 o 
  -9   2   7       67.92       59.10      5.59 o 
  -8   2   7       11.14        9.61      4.49 o 
  -7   2   7       15.99       16.14      4.31 o 
  -6   2   7        0.17        5.08      3.73 o 
  -5   2   7     1313.71     1279.19     16.59 o 
  -4   2   7      350.38      356.40      6.67 o 
  -3   2   7        1.89        3.77      3.19 o 
  -2   2   7     2811.13     2917.28     36.18 o 
  -1   2   7      487.89      467.04      9.69 o 
   0   2   7      274.29      276.40      6.43 o 
   1   2   7     1612.02     1507.21     17.93 o 
   2   2   7      588.15      572.01     10.48 o 
   3   2   7      412.42      393.01      8.04 o 
   4   2   7      444.25      466.95      9.28 o 
   5   2   7      257.00      253.01      7.15 o 
   6   2   7      614.93      597.16     12.03 o 
   7   2   7      530.62      506.20     11.27 o 
   8   2   7       21.65       21.59      5.50 o 
   9   2   7      145.79      144.52      7.88 o 
  10   2   7       71.19       71.17      7.29 o 
  11   2   7       91.48      101.71      9.49 o 
  12   2   7      960.99      847.20     20.71 o 
  13   2   7       54.41       34.03      9.67 o 
  14   2   7      136.48      150.15     11.76 o 
  15   2   7       12.25        0.26     10.21 o 
  16   2   7       10.29       21.81     10.85 o 
  17   2   7       64.43       37.14     11.77 o 
 -16   3   7        1.72       21.80     10.76 o 
 -15   3   7        0.04        3.84      9.41 o 
 -14   3   7      114.31      131.28      9.49 o 
 -13   3   7        8.97       23.68      7.96 o 
 -12   3   7        0.47        6.67      7.91 o 
 -11   3   7       34.99       39.08      7.87 o 
 -10   3   7      100.20      108.48      8.41 o 
  -9   3   7        6.89        9.20      6.05 o 
  -8   3   7      811.00      789.59     15.33 o 
  -7   3   7     1818.04     1703.55     26.45 o 
  -6   3   7      136.62      141.07      7.08 o 
  -5   3   7       29.20       22.87      6.27 o 
  -4   3   7      241.02      240.47      7.09 o 
  -3   3   7      162.33      156.86      6.73 o 
  -2   3   7      332.69      318.15     10.98 o 
  -1   3   7      310.09      315.92      8.39 o 
   0   3   7      785.26      785.01     15.73 o 
   1   3   7        5.23        1.33      4.31 o 
   2   3   7      148.67      163.70      6.70 o 
   3   3   7        0.25        0.16      6.54 o 
   4   3   7      308.51      306.76      8.11 o 
   5   3   7      210.03      176.19      6.47 o 
   6   3   7      484.54      499.50     11.66 o 
   7   3   7        3.21        4.78      5.55 o 
   8   3   7       37.62       32.76      5.47 o 
   9   3   7        0.01       -7.55      7.55 o 
  10   3   7        0.00       -1.80      7.52 o 
  11   3   7       31.65       28.76      8.32 o 
  12   3   7        5.32       15.06      9.98 o 
  13   3   7        1.99       11.13      9.90 o 
  14   3   7        0.00        1.59     10.16 o 
  15   3   7        1.09      -10.79     10.79 o 
  16   3   7       20.36       16.34     18.49 o 
 -14   4   7        0.66        1.85     10.20 o 
 -13   4   7       56.79       46.91     10.49 o 
 -12   4   7      118.10       63.85     13.02 o 
 -11   4   7       73.14       50.08     12.64 o 
 -10   4   7       26.25        2.03     13.54 o 
  -9   4   7       74.90       71.00      9.78 o 
  -8   4   7      135.80      132.13     10.17 o 
  -7   4   7      122.43      114.59      9.61 o 
  -6   4   7      261.79      266.79     11.67 o 
  -5   4   7      184.78      150.05      9.83 o 
  -4   4   7       28.05       31.51     11.56 o 
  -3   4   7      228.18      238.69     12.73 o 
  -2   4   7       82.10       89.13     11.48 o 
  -1   4   7       15.52       16.56      9.93 o 
   0   4   7      316.48      316.50     14.75 o 
   1   4   7       29.50       23.30      6.29 o 
   2   4   7     1357.03     1292.48     24.05 o 
   3   4   7      617.89      598.12     13.20 o 
   4   4   7      108.43      105.28      6.77 o 
   5   4   7        2.26       17.84      7.89 o 
   6   4   7      358.01      340.56     14.21 o 
   7   4   7      595.54      546.39     18.78 o 
   8   4   7      156.29      152.26     10.52 o 
   9   4   7       52.93       51.66     11.04 o 
  10   4   7       39.66       31.69      9.52 o 
  11   4   7        0.86       25.95     11.19 o 
  12   4   7        5.88       10.28     11.61 o 
  13   4   7        1.30        7.70     12.33 o 
  14   4   7       17.47        5.48     13.31 o 
 -11   5   7        4.47       -3.65     13.84 o 
 -10   5   7      386.56      352.57     28.55 o 
  -9   5   7       16.17        7.40     13.87 o 
  -8   5   7        1.65       33.14     30.84 o 
  -7   5   7       41.42       70.06     18.57 o 
  -6   5   7      422.63      389.25     26.27 o 
  -5   5   7       19.52       35.56     14.87 o 
  -4   5   7       60.77       79.55     15.29 o 
  -3   5   7        6.33       16.10     13.41 o 
  -2   5   7       14.61       12.80     23.59 o 
  -1   5   7      207.17      168.00     16.48 o 
   0   5   7      474.28      427.56     29.91 o 
   1   5   7       17.50        6.65     14.61 o 
   2   5   7      101.08      111.89     18.83 o 
   3   5   7       82.99       74.03     14.69 o 
   4   5   7      249.51      238.95     13.92 o 
   5   5   7        4.83        3.85     16.20 o 
   6   5   7      145.95      157.24     12.81 o 
   7   5   7        0.23        0.88     10.39 o 
   8   5   7        5.86        1.04     10.04 o 
   9   5   7        4.71        9.81     18.05 o 
  10   5   7       43.29       54.39     18.49 o 
  11   5   7       63.97       86.35     31.53 o 
  -6   6   7      211.14      230.34     22.41 o 
  -5   6   7       55.38       51.26     45.08 o 
  -4   6   7        0.84       18.25     42.48 o 
  -3   6   7        9.55       53.95     35.28 o 
  -2   6   7        0.17       27.49     19.22 o 
  -1   6   7        1.36      -16.17     16.17 o 
   0   6   7        0.63       21.77     16.69 o 
   1   6   7       99.00      104.87     17.89 o 
   2   6   7        2.22        0.78     53.13 o 
   3   6   7       16.48       10.80     44.09 o 
   4   6   7       38.95       38.16     25.49 o 
   5   6   7       27.12       35.30     15.27 o 
   6   6   7       49.07       55.82     14.76 o 
 -18   0   8        0.01       34.21     24.56 o 
 -16   0   8       26.02       -6.72      9.83 o 
 -14   0   8      296.60      281.79     16.14 o 
 -12   0   8     1118.34     1039.73     38.38 o 
 -10   0   8      592.22      644.12     17.66 o 
  -8   0   8     1502.05     1475.27     26.65 o 
  -6   0   8       10.24       13.05      5.11 o 
  -4   0   8      233.50      219.84      7.82 o 
  -2   0   8      713.45      703.97     15.31 o 
   0   0   8      485.10      467.83     12.37 o 
   2   0   8      926.28      877.38     16.54 o 
   4   0   8     8285.17     8374.51    125.96 o 
   6   0   8       91.42      107.22      7.61 o 
   8   0   8       89.50      102.45      8.56 o 
  10   0   8      156.60      171.54     10.75 o 
  12   0   8       13.59       -6.85      8.25 o 
  14   0   8      108.47       86.40     15.79 o 
  16   0   8       25.74       14.16     15.79 o 
 -17   1   8       85.50       94.57     10.01 o 
 -16   1   8      118.53      110.34     10.05 o 
 -15   1   8      468.30      468.49     18.09 o 
 -14   1   8       14.30       16.47      7.25 o 
 -13   1   8        9.27        4.82      6.06 o 
 -12   1   8       80.98       88.66      6.48 o 
 -11   1   8       21.66       17.23      5.61 o 
 -10   1   8       14.28       25.75      5.36 o 
  -9   1   8      355.43      365.37      8.57 o 
  -8   1   8      152.25      167.86      5.35 o 
  -7   1   8      295.94      304.01      8.48 o 
  -6   1   8      137.08      131.64      5.07 o 
  -5   1   8      270.38      272.05      6.67 o 
  -4   1   8     1023.23      961.86     13.07 o 
  -3   1   8     1867.81     1830.18     21.95 o 
  -2   1   8      459.03      423.68      9.29 o 
  -1   1   8      225.60      266.48      6.49 o 
   0   1   8     1151.44     1121.20     13.87 o 
   1   1   8      704.63      673.31      9.79 o 
   2   1   8      159.10      162.09      5.02 o 
   3   1   8      572.57      566.71      8.88 o 
   4   1   8      155.18      164.12      4.62 o 
   5   1   8       53.58       54.98      3.68 o 
   6   1   8     1023.12      999.59     12.78 o 
   7   1   8        2.56        6.17      3.21 o 
   8   1   8        0.56        7.83      4.38 o 
   9   1   8      109.34      114.85      6.09 o 
  10   1   8        0.02       -4.79      5.07 o 
  11   1   8        6.85       14.76      8.17 o 
  12   1   8       14.83       11.98      9.41 o 
  13   1   8       10.06       -5.16      9.72 o 
  14   1   8       11.48        9.87     10.40 o 
  15   1   8       43.30       32.60      9.88 o 
  16   1   8       13.52       10.64     11.44 o 
  17   1   8        1.35       -3.40     11.61 o 
 -17   2   8      151.25      130.55     11.66 o 
 -16   2   8       42.87       67.86      9.84 o 
 -15   2   8      381.91      371.95     13.24 o 
 -14   2   8       41.95       48.07      9.01 o 
 -13   2   8       62.03       63.11      8.21 o 
 -12   2   8      745.36      717.41     15.51 o 
 -11   2   8       35.08       35.18      7.05 o 
 -10   2   8      118.19      129.34      7.99 o 
  -9   2   8      194.11      194.65      7.61 o 
  -8   2   8      365.44      337.87      9.19 o 
  -7   2   8       14.19       22.93      5.05 o 
  -6   2   8      152.77      155.05      5.76 o 
  -5   2   8        1.39        0.33      3.77 o 
  -4   2   8      328.88      299.09      9.15 o 
  -3   2   8       77.71       81.93      4.33 o 
  -2   2   8     2162.05     2055.05     28.88 o 
  -1   2   8     1129.68     1181.57     17.15 o 
   0   2   8      241.43      233.43      6.06 o 
   1   2   8      648.75      696.80     10.10 o 
   2   2   8     2647.88     2588.53     29.94 o 
   3   2   8       17.96       26.89      4.19 o 
   4   2   8      669.77      685.48     10.84 o 
   5   2   8      118.40      121.23      5.38 o 
   6   2   8      401.32      394.96     11.72 o 
   7   2   8        0.79        5.13      5.11 o 
   8   2   8      145.83      161.41      8.56 o 
   9   2   8        4.95       -1.80      6.30 o 
  10   2   8       63.68       74.12     12.22 o 
  11   2   8      262.69      227.62     11.69 o 
  12   2   8       62.22       67.30     10.03 o 
  13   2   8        2.54        0.06      9.54 o 
  14   2   8      109.54      107.30     11.32 o 
  15   2   8      219.18      212.71     13.07 o 
  16   2   8        3.04       26.94     11.06 o 
 -15   3   8       38.71       39.85     10.10 o 
 -14   3   8        6.34        0.63      8.55 o 
 -13   3   8        0.84       -5.45      8.84 o 
 -12   3   8      102.93      118.87      9.08 o 
 -11   3   8      115.34      125.81      8.97 o 
 -10   3   8      105.80      116.53      8.50 o 
  -9   3   8     1333.76     1236.17     20.68 o 
  -8   3   8      183.37      171.76      7.87 o 
  -7   3   8       15.16       10.74      5.70 o 
  -6   3   8      130.38      115.74      6.19 o 
  -5   3   8       23.37       17.49      5.07 o 
  -4   3   8      117.20      110.97      6.18 o 
  -3   3   8       90.80       95.87      6.97 o 
  -2   3   8       10.76        4.88      5.43 o 
  -1   3   8       12.00       10.64      3.72 o 
   0   3   8       29.44       40.49      5.43 o 
   1   3   8      724.37      681.69     12.12 o 
   2   3   8      279.67      308.40     11.27 o 
   3   3   8     2323.35     2307.30     35.35 o 
   4   3   8        9.54       13.79      5.72 o 
   5   3   8     2397.98     2374.05     35.21 o 
   6   3   8      713.17      683.11     14.39 o 
   7   3   8      174.21      171.51      7.88 o 
   8   3   8        2.19       14.60      7.35 o 
   9   3   8       41.90       40.11      8.02 o 
  10   3   8        1.42        0.67      8.05 o 
  11   3   8       51.32       57.06      8.96 o 
  12   3   8       19.99       18.47      9.93 o 
  13   3   8        0.01       -0.53     10.55 o 
  14   3   8       36.40        1.20     12.42 o 
  15   3   8       13.34       10.79     11.85 o 
 -14   4   8       39.34       34.99     19.04 o 
 -13   4   8       19.93       29.34     12.35 o 
 -12   4   8       19.89       -1.34     11.61 o 
 -11   4   8      175.86      134.72     13.16 o 
 -10   4   8      139.10      136.47     12.81 o 
  -9   4   8        7.75       -5.39     12.53 o 
  -8   4   8      318.00      273.71     15.80 o 
  -7   4   8      202.12      180.10     13.28 o 
  -6   4   8       43.87       43.42     15.62 o 
  -5   4   8       69.64       75.95     14.70 o 
  -4   4   8       56.25       51.12     12.70 o 
  -3   4   8        2.21        5.20      9.43 o 
  -2   4   8        7.78       22.05     17.83 o 
  -1   4   8      146.51      118.22     11.09 o 
   0   4   8       22.15       27.89      8.54 o 
   1   4   8      410.94      370.34     17.11 o 
   2   4   8       62.37       65.06      9.14 o 
   3   4   8      326.38      325.37     10.67 o 
   4   4   8        2.11        2.33      6.87 o 
   5   4   8     1334.91     1278.20     24.77 o 
   6   4   8        0.02       -0.52      9.15 o 
   7   4   8       10.34        8.07      8.51 o 
   8   4   8        7.53        7.90     13.09 o 
   9   4   8       28.34       52.61     10.67 o 
  10   4   8       36.63       43.57     17.50 o 
  11   4   8      299.92      293.18     22.34 o 
  12   4   8        3.40       -8.69     12.17 o 
  13   4   8        8.79        8.20     13.01 o 
 -11   5   8        1.16       -2.69     24.18 o 
 -10   5   8        0.76       -1.28     22.32 o 
  -9   5   8       38.39       20.30     20.40 o 
  -8   5   8       29.35       76.44     32.97 o 
  -7   5   8       76.45       95.03     22.61 o 
  -6   5   8       54.50       35.75     31.87 o 
  -5   5   8        4.34       10.23     14.37 o 
  -4   5   8        4.55       22.25     15.45 o 
  -3   5   8      148.71      143.38     26.86 o 
  -2   5   8      140.93      156.39     16.15 o 
  -1   5   8      202.75      185.08     17.29 o 
   0   5   8       19.51       30.59     17.06 o 
   1   5   8       41.91       69.63     12.11 o 
   2   5   8       32.92       22.05     14.95 o 
   3   5   8       25.10       10.57     14.86 o 
   4   5   8        1.80       -2.84     11.63 o 
   5   5   8      127.21      150.28     14.49 o 
   6   5   8       43.83       43.17     12.75 o 
   7   5   8        4.29       21.30     11.85 o 
   8   5   8       45.29       54.70     19.91 o 
   9   5   8        0.76        8.70     18.83 o 
  10   5   8       20.21       17.73     11.58 o 
  -5   6   8        1.39       11.20     27.18 o 
  -4   6   8        3.10       36.82     32.81 o 
  -3   6   8        5.19       36.23     17.48 o 
  -2   6   8       48.66        5.03     28.73 o 
  -1   6   8       76.49       55.76     17.28 o 
   0   6   8       26.33       18.70     25.68 o 
   1   6   8        2.26       29.31     21.29 o 
   2   6   8      612.61      605.92     29.40 o 
   3   6   8       23.47        3.77     53.31 o 
   4   6   8       43.52        5.97     15.69 o 
   5   6   8        0.36       -7.84     17.94 o 
 -17   0   9        0.31      -10.62     12.29 o 
 -15   0   9       46.83       37.90     10.53 o 
 -13   0   9      376.87      351.70     14.70 o 
 -11   0   9      462.01      436.57     19.31 o 
  -9   0   9     1381.77     1408.06     30.66 o 
  -7   0   9       10.76        7.06      5.59 o 
  -5   0   9       37.22       23.77      5.40 o 
  -3   0   9       11.39       -1.52      5.71 o 
  -1   0   9     1482.14     1413.10     30.37 o 
   1   0   9      523.03      525.83     13.84 o 
   3   0   9       54.74       70.60      6.63 o 
   5   0   9        9.32        3.90      6.99 o 
   7   0   9        6.60        9.45      6.47 o 
   9   0   9       72.54       51.82      8.94 o 
  11   0   9      136.30      135.78     15.66 o 
  13   0   9        4.23       -0.51      9.16 o 
  15   0   9        6.53       14.70     15.25 o 
  17   0   9       28.19       28.37     17.26 o 
 -17   1   9       55.66       60.30     10.46 o 
 -16   1   9      168.35      181.22     10.83 o 
 -15   1   9       15.99       16.98      8.51 o 
 -14   1   9       32.94       32.03      6.43 o 
 -13   1   9       69.11       71.12      6.98 o 
 -12   1   9       10.46       11.76      6.07 o 
 -11   1   9       80.62       75.52      6.34 o 
 -10   1   9        1.56       13.27      5.52 o 
  -9   1   9      438.73      474.98      9.53 o 
  -8   1   9      333.66      342.11      9.62 o 
  -7   1   9      867.08      820.33     11.81 o 
  -6   1   9      108.57      108.78      5.17 o 
  -5   1   9       15.21       23.09      4.31 o 
  -4   1   9      123.65      131.98      5.18 o 
  -3   1   9       23.24       30.62      5.52 o 
  -2   1   9     6104.02     6216.52     81.47 o 
  -1   1   9      238.98      260.01      6.12 o 
   0   1   9        6.57       11.98      3.88 o 
   1   1   9       55.90       57.51      4.00 o 
   2   1   9      148.24      142.46      4.82 o 
   3   1   9       38.75       37.28      4.05 o 
   4   1   9      215.16      229.71      5.57 o 
   5   1   9      123.04      117.99      4.64 o 
   6   1   9      262.14      268.74      6.32 o 
   7   1   9     1197.00     1219.20     18.22 o 
   8   1   9        4.57        4.17      4.77 o 
   9   1   9      212.31      202.42      9.85 o 
  10   1   9      715.69      666.33     14.89 o 
  11   1   9      151.63      135.91     10.10 o 
  12   1   9      493.21      468.79     16.06 o 
  13   1   9       72.23       60.98     10.64 o 
  14   1   9       43.94       38.15     14.66 o 
  15   1   9        0.90       28.24     10.87 o 
  16   1   9       70.89       73.74     11.09 o 
  17   1   9       14.42       31.16     18.51 o 
 -16   2   9      178.76      193.78     11.49 o 
 -15   2   9        2.68        3.30      8.82 o 
 -14   2   9       92.30       84.62      9.14 o 
 -13   2   9       21.61       23.66      8.14 o 
 -12   2   9      120.03      125.98      8.49 o 
 -11   2   9      667.67      684.75     14.63 o 
 -10   2   9       58.97       97.05      7.82 o 
  -9   2   9       41.37       66.11      7.18 o 
  -8   2   9      271.44      258.52      7.87 o 
  -7   2   9       32.83       25.16      5.12 o 
  -6   2   9       18.82       20.76      4.49 o 
  -5   2   9       54.70       66.58      4.98 o 
  -4   2   9      362.15      399.71      9.99 o 
  -3   2   9     1313.12     1295.93     18.81 o 
  -2   2   9       47.50       53.88      4.81 o 
  -1   2   9      600.05      631.55     11.15 o 
   0   2   9      958.95      903.45     13.79 o 
   1   2   9        4.00        9.25      3.96 o 
   2   2   9      170.99      164.89      4.71 o 
   3   2   9      836.02      770.87     12.56 o 
   4   2   9      154.48      158.91      5.38 o 
   5   2   9      722.19      716.45     11.77 o 
   6   2   9      100.33       85.69      5.49 o 
   7   2   9        5.40       10.87      5.63 o 
   8   2   9        0.29       -6.29      6.29 o 
   9   2   9      149.25      122.40      9.51 o 
  10   2   9      122.82      130.55     10.06 o 
  11   2   9       83.57      127.72     12.40 o 
  12   2   9      587.19      547.97     16.98 o 
  13   2   9       32.67       32.54     10.13 o 
  14   2   9        2.19       -4.69     10.08 o 
  15   2   9       13.54        0.16     10.64 o 
  16   2   9      139.63      131.45     17.40 o 
 -15   3   9        0.09       -4.95     10.43 o 
 -14   3   9       32.74       31.86      9.73 o 
 -13   3   9        8.80       14.18      8.51 o 
 -12   3   9        2.89        1.96      8.72 o 
 -11   3   9      217.83      185.22     10.54 o 
 -10   3   9      143.84      145.29      9.48 o 
  -9   3   9       42.41       31.00      8.10 o 
  -8   3   9      222.68      242.39     10.10 o 
  -7   3   9      207.20      197.95      8.13 o 
  -6   3   9       24.05       23.28      5.38 o 
  -5   3   9        0.59        4.29      4.70 o 
  -4   3   9      140.88      130.45      7.06 o 
  -3   3   9      810.98      784.61     20.32 o 
  -2   3   9        2.18       -4.36      5.68 o 
  -1   3   9       47.89       35.73      4.99 o 
   0   3   9       19.05       14.85      5.81 o 
   1   3   9        3.35        2.87      5.30 o 
   2   3   9      164.76      146.26      6.71 o 
   3   3   9       55.20       51.95      6.05 o 
   4   3   9       90.50       93.03      9.09 o 
   5   3   9        0.15        9.02      5.66 o 
   6   3   9      194.05      195.08      7.94 o 
   7   3   9      620.41      576.25     17.26 o 
   8   3   9       57.58       66.26      8.65 o 
   9   3   9       55.20       45.62      7.83 o 
  10   3   9       54.42       52.84      8.96 o 
  11   3   9       18.82       20.32     10.05 o 
  12   3   9      102.15      123.59     12.43 o 
  13   3   9      170.96      165.07     12.53 o 
  14   3   9        3.72       -2.40     12.33 o 
  15   3   9       27.55       20.86     23.92 o 
 -13   4   9        9.52        1.34     12.12 o 
 -12   4   9       15.19       11.83     12.18 o 
 -11   4   9       25.58       21.72     11.42 o 
 -10   4   9       23.85       45.16     11.47 o 
  -9   4   9       20.68       12.50     12.20 o 
  -8   4   9       33.13       45.18     10.74 o 
  -7   4   9       18.48       22.57      9.93 o 
  -6   4   9       75.19       76.36     16.43 o 
  -5   4   9       21.32       35.28     13.57 o 
  -4   4   9       41.35       27.33      9.75 o 
  -3   4   9      135.30      130.94     12.00 o 
  -2   4   9      247.14      219.65     23.71 o 
  -1   4   9      186.51      143.11     10.72 o 
   0   4   9      135.22      124.76      9.92 o 
   1   4   9       17.02       -0.70      8.98 o 
   2   4   9       10.28       22.51      8.83 o 
   3   4   9       86.75       96.89     15.74 o 
   4   4   9       78.60       80.61      9.66 o 
   5   4   9      368.87      332.15     21.04 o 
   6   4   9        0.49        2.08      8.55 o 
   7   4   9        0.23        3.81     12.10 o 
   8   4   9        6.59       14.03     10.83 o 
   9   4   9      147.21      123.70     27.09 o 
  10   4   9      100.54      105.04     13.17 o 
  11   4   9        3.50       16.05     12.88 o 
  12   4   9       24.18       19.18     13.35 o 
  13   4   9       41.60       46.23     27.04 o 
 -10   5   9        0.58        8.67     30.56 o 
  -9   5   9       18.39       31.87     35.94 o 
  -8   5   9      139.55      162.07     28.07 o 
  -7   5   9        0.20        2.11     24.32 o 
  -6   5   9        1.67        5.82     38.75 o 
  -5   5   9       10.84        3.71     12.86 o 
  -4   5   9       19.43       38.97     16.51 o 
  -3   5   9       20.75        2.18     12.97 o 
  -2   5   9      103.01      106.82     12.74 o 
  -1   5   9        0.10        1.18     10.92 o 
   0   5   9        2.00       25.69     12.07 o 
   1   5   9      449.80      369.08     17.78 o 
   2   5   9        6.36       -4.98     12.46 o 
   3   5   9       29.37       23.45     14.36 o 
   4   5   9      196.32      186.05     14.38 o 
   5   5   9        9.99       -6.86     12.80 o 
   6   5   9      113.54       98.02     14.11 o 
   7   5   9       16.64       21.22     13.08 o 
   8   5   9       58.48       56.84     15.82 o 
   9   5   9       56.65       60.81     16.99 o 
  10   5   9      108.41       87.06     26.90 o 
  -4   6   9      112.58      117.17     35.99 o 
  -3   6   9        0.50       -1.74     26.88 o 
  -2   6   9        0.82        2.44     15.03 o 
  -1   6   9        6.16       19.34     13.44 o 
   0   6   9      138.78      149.26     15.20 o 
   1   6   9       70.36      110.89     20.41 o 
   2   6   9      116.60      104.89     44.90 o 
   3   6   9       83.61       45.20     48.56 o 
 -16   0  10        1.60       -0.86     14.23 o 
 -14   0  10       40.82       35.13     11.99 o 
 -12   0  10       81.17       70.40     10.21 o 
 -10   0  10      158.66      138.11      9.14 o 
  -8   0  10        1.04       14.99      6.83 o 
  -6   0  10        2.40        3.69      6.18 o 
  -4   0  10       21.47       21.90      5.50 o 
  -2   0  10        6.88       12.91      6.17 o 
   0   0  10       83.72       89.07      7.14 o 
   2   0  10     1103.88     1057.64     23.28 o 
   4   0  10     1397.29     1405.37     28.74 o 
   6   0  10      819.53      881.66     24.09 o 
   8   0  10       28.44       29.37      7.84 o 
  10   0  10       58.97       55.89      9.15 o 
  12   0  10      108.17      118.09     12.08 o 
  14   0  10       10.75       31.22     15.64 o 
  16   0  10        0.17        8.79     16.53 o 
 -17   1  10       55.38       32.12     33.13 o 
 -16   1  10        0.30       -4.05      8.48 o 
 -15   1  10       10.73       12.85      8.74 o 
 -14   1  10      100.42      103.23      8.28 o 
 -13   1  10        1.72       -0.41      6.63 o 
 -12   1  10      412.33      398.71     10.77 o 
 -11   1  10        9.09       14.95      6.09 o 
 -10   1  10       10.63       18.59      5.98 o 
  -9   1  10        6.47       13.32      5.49 o 
  -8   1  10     1311.87     1246.54     18.82 o 
  -7   1  10       87.15       95.80      5.63 o 
  -6   1  10      432.90      412.12      9.00 o 
  -5   1  10        0.26       -1.81      4.50 o 
  -4   1  10      116.14      116.49      5.46 o 
  -3   1  10      162.49      179.12      6.15 o 
  -2   1  10      113.31      130.29      6.20 o 
  -1   1  10       91.25      102.20      4.50 o 
   0   1  10      170.99      173.85      5.55 o 
   1   1  10        5.87        1.19      3.55 o 
   2   1  10       26.74       24.89      4.16 o 
   3   1  10        5.21        6.27      4.78 o 
   4   1  10      630.03      641.33     11.27 o 
   5   1  10      379.65      369.65      9.49 o 
   6   1  10       37.45       62.11      5.51 o 
   7   1  10       59.67       69.21      5.57 o 
   8   1  10     1197.43     1164.96     16.85 o 
   9   1  10       41.75       53.58      6.61 o 
  10   1  10      403.56      398.71     16.92 o 
  11   1  10      647.37      663.52     18.99 o 
  12   1  10        0.87       14.70      9.79 o 
  13   1  10        5.51       19.30     10.67 o 
  14   1  10       29.23       26.27     10.73 o 
  15   1  10        3.30       11.04     10.86 o 
  16   1  10        1.04       -5.56     10.14 o 
 -16   2  10        0.05        9.38      9.75 o 
 -15   2  10       10.80       25.89      9.12 o 
 -14   2  10       29.11       14.66      8.84 o 
 -13   2  10        0.47        1.74      8.42 o 
 -12   2  10       28.60       29.54      7.85 o 
 -11   2  10       45.40       41.79      7.44 o 
 -10   2  10      652.65      677.06     16.09 o 
  -9   2  10     2013.03     1940.99     29.56 o 
  -8   2  10      895.41      843.36     17.32 o 
  -7   2  10        4.91       10.60      5.37 o 
  -6   2  10        7.01        1.09      3.79 o 
  -5   2  10      414.67      405.75     11.38 o 
  -4   2  10      226.89      284.48     12.44 o 
  -3   2  10     1982.52     1929.49     28.79 o 
  -2   2  10      261.48      273.07      7.79 o 
  -1   2  10      162.45      163.93      6.02 o 
   0   2  10        0.00        0.33      4.60 o 
   1   2  10       79.67       79.85      5.35 o 
   2   2  10       15.30       15.75      3.68 o 
   3   2  10        0.22       -3.10      3.91 o 
   4   2  10        0.00       -0.32      3.98 o 
   5   2  10      233.57      217.66      7.13 o 
   6   2  10       93.18       91.71      6.72 o 
   7   2  10        4.82       -3.17      6.10 o 
   8   2  10       64.87       72.80      8.27 o 
   9   2  10      447.01      468.25     15.37 o 
  10   2  10      421.75      442.37     18.56 o 
  11   2  10       18.33       12.05     10.24 o 
  12   2  10      149.02      152.34     11.52 o 
  13   2  10       53.12       52.71     10.60 o 
  14   2  10       23.13       20.04     10.75 o 
  15   2  10        0.99       17.37     10.87 o 
 -14   3  10        0.00        7.76     11.51 o 
 -13   3  10       31.67       38.44      8.86 o 
 -12   3  10       84.39       70.45     10.32 o 
 -11   3  10        2.12       22.07      9.43 o 
 -10   3  10      214.23      178.73     11.03 o 
  -9   3  10      147.65      150.63     10.45 o 
  -8   3  10       62.11       64.60      8.93 o 
  -7   3  10      349.41      331.95     12.89 o 
  -6   3  10      112.75       99.31      9.79 o 
  -5   3  10      200.33      191.08     12.80 o 
  -4   3  10      471.85      457.22     16.95 o 
  -3   3  10       21.48       38.49      8.17 o 
  -2   3  10      511.05      492.38     15.54 o 
  -1   3  10       57.82       61.87      6.92 o 
   0   3  10       21.55       11.45      5.84 o 
   1   3  10       36.54       48.53      6.74 o 
   2   3  10      592.68      569.10     13.62 o 
   3   3  10       37.45       31.84      7.05 o 
   4   3  10      303.34      321.51     11.76 o 
   5   3  10     2281.66     2167.16     35.15 o 
   6   3  10      135.46      140.84      8.18 o 
   7   3  10       21.97       27.65      8.09 o 
   8   3  10      187.14      175.21     10.12 o 
   9   3  10       14.96        6.33      8.43 o 
  10   3  10      204.85      173.89     10.82 o 
  11   3  10       14.38       16.03      9.04 o 
  12   3  10       51.92       50.05     10.46 o 
  13   3  10       38.00       49.65     10.84 o 
  14   3  10        2.50      -16.86     16.86 o 
 -12   4  10      123.81      119.70     17.49 o 
 -11   4  10      132.79      139.32     20.58 o 
 -10   4  10        1.35       -4.43     11.40 o 
  -9   4  10      563.59      529.41     20.61 o 
  -8   4  10       58.01       57.48     12.94 o 
  -7   4  10       57.18       58.22     12.65 o 
  -6   4  10       71.64       72.40     12.28 o 
  -5   4  10       12.54       23.60     16.38 o 
  -4   4  10        4.03       19.23      9.59 o 
  -3   4  10        5.74       14.35     10.49 o 
  -2   4  10        0.05      -10.47     10.47 o 
  -1   4  10       36.85       44.71     10.94 o 
   0   4  10       49.17       55.66     11.12 o 
   1   4  10      208.45      178.10     11.80 o 
   2   4  10        0.76       -9.90      9.90 o 
   3   4  10      186.96      165.10     11.98 o 
   4   4  10       29.95       30.87      9.62 o 
   5   4  10      318.26      336.89     13.99 o 
   6   4  10       24.53       25.69      9.49 o 
   7   4  10       18.92       10.38      9.75 o 
   8   4  10       22.30       15.07     12.95 o 
   9   4  10        2.14       22.21     17.64 o 
  10   4  10       20.38       50.42     13.42 o 
  11   4  10       35.24       57.93     14.30 o 
  12   4  10       21.49       37.48     14.37 o 
  -9   5  10        0.66       38.58     26.22 o 
  -8   5  10       16.98       25.83     20.23 o 
  -7   5  10       15.93        9.67     23.55 o 
  -6   5  10        7.74       18.18     13.49 o 
  -5   5  10       15.14       33.66     22.16 o 
  -4   5  10      416.15      445.46     39.49 o 
  -3   5  10      119.85      100.43     14.99 o 
  -2   5  10      131.42      152.82     15.15 o 
  -1   5  10       95.75       74.04     14.28 o 
   0   5  10        2.13      -11.94     11.94 o 
   1   5  10       26.51       14.69     13.84 o 
   2   5  10        6.97       -4.34     11.74 o 
   3   5  10       35.05       13.89     11.49 o 
   4   5  10       92.58       85.53     12.64 o 
   5   5  10        1.14       -3.28     13.99 o 
   6   5  10        8.76      -10.52     21.83 o 
   7   5  10        2.88      -13.89     15.66 o 
   8   5  10       27.86       53.12     14.27 o 
   9   5  10       10.81       17.14     23.27 o 
 -15   0  11      126.50      115.83     11.57 o 
 -13   0  11       11.76       10.06     10.43 o 
 -11   0  11      485.86      453.87     28.66 o 
  -9   0  11       19.77       16.28      7.66 o 
  -7   0  11      121.43      140.03     12.48 o 
  -5   0  11      424.27      418.01     15.95 o 
  -3   0  11        0.67       -6.22      6.22 o 
  -1   0  11     1599.89     1566.73     33.82 o 
   1   0  11      242.61      222.22      9.32 o 
   3   0  11     1771.02     1687.61     37.00 o 
   5   0  11     1046.04     1030.61     24.28 o 
   7   0  11       45.98       43.28      8.39 o 
   9   0  11        0.03        2.32      8.34 o 
  11   0  11       28.49       44.82     10.17 o 
  13   0  11      336.69      311.37     18.49 o 
  15   0  11       76.49       92.43     17.25 o 
 -16   1  11       27.82       25.69     11.33 o 
 -15   1  11      138.88      154.36      8.99 o 
 -14   1  11       29.79       29.40      7.77 o 
 -13   1  11       47.61       49.68      7.29 o 
 -12   1  11       89.47       91.01      7.51 o 
 -11   1  11      289.86      299.24      9.12 o 
 -10   1  11        7.22       11.08      6.20 o 
  -9   1  11      411.56      401.57     11.79 o 
  -8   1  11        2.62        1.43      5.89 o 
  -7   1  11      558.18      533.63     11.37 o 
  -6   1  11      596.25      576.37     11.56 o 
  -5   1  11        0.11        0.24      4.91 o 
  -4   1  11      197.20      215.69      6.77 o 
  -3   1  11        3.15        3.89      4.86 o 
  -2   1  11      150.42      160.48      6.55 o 
  -1   1  11      159.53      166.39      5.25 o 
   0   1  11        0.04       -1.04      3.88 o 
   1   1  11       91.21      113.09      4.70 o 
   2   1  11        8.33       14.35      4.28 o 
   3   1  11      292.84      302.44      8.68 o 
   4   1  11        7.21        6.70      4.68 o 
   5   1  11        0.02        1.85      4.51 o 
   6   1  11      112.12      123.42      6.11 o 
   7   1  11      392.86      392.23     11.15 o 
   8   1  11        6.66        7.60      5.61 o 
   9   1  11       58.30       52.14      7.89 o 
  10   1  11        6.46       -2.70     10.19 o 
  11   1  11       25.21       21.80     12.79 o 
  12   1  11      320.47      284.39     13.80 o 
  13   1  11       13.62       16.85     10.50 o 
  14   1  11       31.38       10.14     10.99 o 
  15   1  11        4.20       11.26     10.90 o 
 -15   2  11        0.34       -3.83     10.16 o 
 -14   2  11       55.95       44.87      9.38 o 
 -13   2  11       20.01        6.48      8.61 o 
 -12   2  11       31.89       28.67      7.96 o 
 -11   2  11        0.19        7.15      7.23 o 
 -10   2  11       78.06       88.89      7.24 o 
  -9   2  11       37.61       45.96      7.19 o 
  -8   2  11        5.70        4.11      6.30 o 
  -7   2  11       27.32       26.33      5.90 o 
  -6   2  11      114.69      110.17      7.89 o 
  -5   2  11      457.21      434.16     11.98 o 
  -4   2  11     1545.02     1404.95     22.66 o 
  -3   2  11       86.56       93.97      6.30 o 
  -2   2  11       57.18       71.52      5.55 o 
  -1   2  11       17.52       22.36      5.02 o 
   0   2  11       14.08       10.75      4.88 o 
   1   2  11       75.89       83.60      6.15 o 
   2   2  11      597.03      609.44     11.08 o 
   3   2  11      127.73      117.17      5.53 o 
   4   2  11      374.86      363.36     11.00 o 
   5   2  11      302.88      307.82      8.65 o 
   6   2  11      299.09      304.38     10.96 o 
   7   2  11        4.96       -6.75      7.50 o 
   8   2  11       50.56       59.05     10.83 o 
   9   2  11       50.84       45.94      8.97 o 
  10   2  11      232.16      210.83     12.78 o 
  11   2  11        0.56        9.65      9.52 o 
  12   2  11       40.87       59.48     10.32 o 
  13   2  11      152.08      162.56     13.02 o 
  14   2  11        2.09       15.34     10.85 o 
  15   2  11       19.83       16.23     13.79 o 
 -14   3  11       68.29       63.68     13.03 o 
 -13   3  11       43.23       32.22     10.89 o 
 -12   3  11        0.32        1.78     13.70 o 
 -11   3  11       11.15        9.55     10.71 o 
 -10   3  11      617.06      582.80     18.08 o 
  -9   3  11      483.75      453.06     15.03 o 
  -8   3  11        4.08        6.33      8.30 o 
  -7   3  11       30.80       21.64      9.45 o 
  -6   3  11        2.65        7.30      8.98 o 
  -5   3  11        4.72        7.21      9.92 o 
  -4   3  11       14.11       29.40      9.82 o 
  -3   3  11      155.78      140.43     10.26 o 
  -2   3  11      534.15      539.46     16.79 o 
  -1   3  11      125.43      142.20      9.65 o 
   0   3  11        2.02       -4.40      5.90 o 
   1   3  11        0.21        4.10      6.58 o 
   2   3  11       59.88       68.64      7.68 o 
   3   3  11        0.98       -7.65      7.65 o 
   4   3  11      207.35      235.92     10.99 o 
   5   3  11       34.71       33.96      6.97 o 
   6   3  11       35.06       31.14      7.31 o 
   7   3  11      106.04      124.39      9.45 o 
   8   3  11        0.31       -2.65      8.11 o 
   9   3  11       59.80       61.32      9.26 o 
  10   3  11       23.27       36.66      9.16 o 
  11   3  11       15.52        9.25     11.01 o 
  12   3  11       15.01       16.69     12.63 o 
  13   3  11        2.27        7.31     16.49 o 
 -12   4  11        3.34        0.63     17.73 o 
 -11   4  11        3.65        2.59     11.99 o 
 -10   4  11       35.64       60.05     13.87 o 
  -9   4  11        9.12       18.24     11.16 o 
  -8   4  11      222.34      220.97     36.11 o 
  -7   4  11        2.12        4.99     11.95 o 
  -6   4  11       10.23       20.34     11.62 o 
  -5   4  11       12.26       10.15     11.03 o 
  -4   4  11      226.73      233.20     15.13 o 
  -3   4  11       26.79       50.78     11.72 o 
  -2   4  11      137.73      109.73     12.78 o 
  -1   4  11       59.22       48.89     11.64 o 
   0   4  11        4.21       24.89     10.92 o 
   1   4  11      481.28      489.24     19.86 o 
   2   4  11      895.61      831.67     24.05 o 
   3   4  11        3.45       -1.96     12.49 o 
   4   4  11        2.10       -4.60      9.74 o 
   5   4  11       27.62       25.76     10.50 o 
   6   4  11       84.59       90.65     11.60 o 
   7   4  11       36.03       24.20      9.69 o 
   8   4  11       63.48       69.58     14.35 o 
   9   4  11        0.10        7.74     17.18 o 
  10   4  11       49.96       49.87     14.13 o 
  11   4  11        0.12      -14.42     15.21 o 
  -8   5  11       52.88       51.58     36.91 o 
  -7   5  11        4.39       21.81     22.18 o 
  -6   5  11      195.77      186.50     26.22 o 
  -5   5  11       13.54       25.51     31.77 o 
  -4   5  11       62.86       60.35     13.68 o 
  -3   5  11        4.91       20.40     12.71 o 
  -2   5  11      136.89      140.58     14.67 o 
  -1   5  11       12.59        7.62     15.78 o 
   0   5  11       13.94      -12.15     12.15 o 
   1   5  11        0.25       -7.48     12.13 o 
   2   5  11       16.97       28.07     24.59 o 
   3   5  11        9.65        4.85     20.50 o 
   4   5  11      119.89       98.11     14.59 o 
   5   5  11        2.31        4.70     14.04 o 
   6   5  11      203.39      192.51     16.99 o 
   7   5  11        3.98        1.52     13.83 o 
   8   5  11       63.06       57.60     17.96 o 
 -16   0  12      247.84      264.44     17.61 o 
 -14   0  12       69.41       67.48     10.95 o 
 -12   0  12       48.91       68.19     10.74 o 
 -10   0  12      272.14      252.10     19.19 o 
  -8   0  12       12.76       10.00      8.54 o 
  -6   0  12      166.70      176.28     10.03 o 
  -4   0  12      113.19      108.88      8.12 o 
  -2   0  12       97.45       99.14      9.61 o 
   0   0  12     1814.75     1827.14     33.81 o 
   2   0  12       40.66       42.99      7.91 o 
   4   0  12       64.93       58.03      8.38 o 
   6   0  12      462.09      448.44     19.56 o 
   8   0  12      534.67      538.75     16.82 o 
  10   0  12       10.47        9.85     10.69 o 
  12   0  12       57.09       45.79     11.09 o 
  14   0  12      437.72      428.70     23.90 o 
 -15   1  12        3.36       11.85     10.69 o 
 -14   1  12       53.35       65.65      8.46 o 
 -13   1  12       24.19       26.68      8.07 o 
 -12   1  12       48.20       49.25      8.08 o 
 -11   1  12       33.90       44.94      7.49 o 
 -10   1  12      481.60      461.27     11.91 o 
  -9   1  12      181.09      197.81      8.88 o 
  -8   1  12      238.10      236.07      9.12 o 
  -7   1  12       51.22       49.68      6.71 o 
  -6   1  12       12.76        5.98      6.13 o 
  -5   1  12      464.56      460.81     13.17 o 
  -4   1  12       71.62       74.06      6.26 o 
  -3   1  12      154.95      152.52      7.32 o 
  -2   1  12        0.52       -3.98      3.98 o 
  -1   1  12       15.11       19.02      4.24 o 
   0   1  12      143.32      140.15      5.93 o 
   1   1  12        0.01       -4.03      4.03 o 
   2   1  12      101.95       94.66      7.49 o 
   3   1  12      108.22      112.82      6.81 o 
   4   1  12       38.84       34.24      6.22 o 
   5   1  12       18.18        9.69      5.02 o 
   6   1  12      254.93      244.25      8.45 o 
   7   1  12       17.81       12.59      6.93 o 
   8   1  12       78.56       81.61      8.42 o 
   9   1  12      174.83      169.33     10.17 o 
  10   1  12      109.41       84.31     11.24 o 
  11   1  12        2.24        0.40     10.03 o 
  12   1  12        1.91       -1.30     10.89 o 
  13   1  12       74.05      101.86     11.74 o 
  14   1  12        0.70        2.32     10.82 o 
  15   1  12        0.28        4.77     12.57 o 
 -15   2  12        5.03       17.75     10.89 o 
 -14   2  12        8.62        9.23      9.02 o 
 -13   2  12        4.96       -4.33      8.67 o 
 -12   2  12       65.45       69.71      9.08 o 
 -11   2  12        7.65       14.45      8.29 o 
 -10   2  12      129.72      124.07      8.66 o 
  -9   2  12      227.74      220.25      9.48 o 
  -8   2  12       12.33       15.07      6.92 o 
  -7   2  12       10.96       10.35      6.58 o 
  -6   2  12      691.40      695.31     17.50 o 
  -5   2  12        0.01        7.47      7.18 o 
  -4   2  12     1011.84      946.66     21.89 o 
  -3   2  12      152.47      156.05      7.35 o 
  -2   2  12      362.81      402.64     10.29 o 
  -1   2  12      284.33      290.29      8.54 o 
   0   2  12       25.10       27.34      5.58 o 
   1   2  12       40.11       40.58      5.62 o 
   2   2  12        2.41        0.90      5.60 o 
   3   2  12        6.72        7.52      5.19 o 
   4   2  12      949.34      902.43     15.98 o 
   5   2  12     1030.28     1032.03     20.96 o 
   6   2  12      402.80      402.17     12.77 o 
   7   2  12       14.87       16.65      7.97 o 
   8   2  12       38.71       49.51     11.16 o 
   9   2  12      596.79      622.30     18.24 o 
  10   2  12       25.98       46.87      9.48 o 
  11   2  12      228.83      246.54     12.78 o 
  12   2  12       15.99       33.48     10.47 o 
  13   2  12        0.00       -6.49     10.40 o 
  14   2  12        5.05        0.50     11.85 o 
 -13   3  12       25.37       19.81     12.38 o 
 -12   3  12       46.10       51.79     11.58 o 
 -11   3  12        8.32       11.41     12.44 o 
 -10   3  12        0.01       14.21     12.07 o 
  -9   3  12       14.52       44.32     13.85 o 
  -8   3  12      137.29      171.24     12.61 o 
  -7   3  12        0.06       -3.94      9.30 o 
  -6   3  12       97.60       94.13     11.95 o 
  -5   3  12      617.83      523.11     18.90 o 
  -4   3  12       94.61       97.64     11.25 o 
  -3   3  12      715.36      698.66     19.27 o 
  -2   3  12        2.30       17.56      8.40 o 
  -1   3  12      185.97      181.96     10.68 o 
   0   3  12        6.92        1.29      7.56 o 
   1   3  12      119.14      138.31      9.94 o 
   2   3  12      103.88      122.31      8.90 o 
   3   3  12      567.61      616.92     17.30 o 
   4   3  12      332.83      315.40     12.88 o 
   5   3  12       25.67       28.38      8.97 o 
   6   3  12      221.23      215.02     13.01 o 
   7   3  12      180.98      186.73     12.81 o 
   8   3  12       26.85       44.15     13.13 o 
   9   3  12       30.62       43.44     11.29 o 
  10   3  12      216.71      245.64     14.31 o 
  11   3  12        4.06        5.63     11.28 o 
  12   3  12       73.51      102.34     14.07 o 
  13   3  12       82.90       91.66     20.99 o 
 -11   4  12       71.58       82.73     14.66 o 
 -10   4  12       11.83       21.90     14.67 o 
  -9   4  12       22.74       11.51     11.76 o 
  -8   4  12        5.17       -8.88     13.41 o 
  -7   4  12        4.77       -5.49     23.75 o 
  -6   4  12        1.11      -10.52     18.12 o 
  -5   4  12       86.94       72.18     12.75 o 
  -4   4  12       35.81       80.96     12.56 o 
  -3   4  12      171.24      144.97     13.71 o 
  -2   4  12      106.45      120.83     12.67 o 
  -1   4  12       15.30       15.08     11.51 o 
   0   4  12        7.15       11.86     10.86 o 
   1   4  12      103.06       98.68     11.73 o 
   2   4  12       41.68       66.15     11.84 o 
   3   4  12       92.52       87.82     11.32 o 
   4   4  12        4.72        3.92      9.86 o 
   5   4  12       92.17       76.67     10.90 o 
   6   4  12        9.94       -7.86     10.14 o 
   7   4  12       49.56       58.04     10.55 o 
   8   4  12        0.06       -0.10     20.67 o 
   9   4  12        0.62       22.61     22.88 o 
  10   4  12        1.02       17.69     23.00 o 
  -7   5  12       25.88       48.52     16.11 o 
  -6   5  12       17.12       22.08     17.85 o 
  -5   5  12       21.13       18.52     34.11 o 
  -4   5  12        7.31       17.46     21.75 o 
  -3   5  12      168.21      161.91     20.73 o 
  -2   5  12       34.54       29.27     13.40 o 
  -1   5  12        0.00        8.75     14.82 o 
   0   5  12      150.97      175.53     15.06 o 
   1   5  12      224.60      235.62     16.53 o 
   2   5  12        6.55       -3.76     12.23 o 
   3   5  12       17.20       15.16     17.58 o 
   4   5  12       59.45       45.87     24.58 o 
   5   5  12       31.36        1.42     16.58 o 
   6   5  12      100.78       94.47     16.13 o 
 -15   0  13       95.68      129.55     12.72 o 
 -13   0  13       15.84        6.60     10.28 o 
 -11   0  13        6.90       38.67     11.78 o 
  -9   0  13        0.05       -0.24      9.13 o 
  -7   0  13      167.95      154.03     12.01 o 
  -5   0  13       58.33       46.09      8.16 o 
  -3   0  13     1667.70     1624.12     36.16 o 
  -1   0  13      174.98      178.55      9.92 o 
   1   0  13     1033.63      998.70     22.05 o 
   3   0  13      414.10      416.68     17.57 o 
   5   0  13       13.36        8.29     10.46 o 
   7   0  13       31.44       23.39     10.00 o 
   9   0  13       36.27       23.18     11.24 o 
  11   0  13       86.29      109.76     14.95 o 
  13   0  13        5.48       23.47     16.47 o 
 -15   1  13       34.60       36.87      9.54 o 
 -14   1  13        9.91        3.00      8.14 o 
 -13   1  13        2.05       -5.00      7.82 o 
 -12   1  13       77.86       75.07      8.54 o 
 -11   1  13        3.87       25.30      8.63 o 
 -10   1  13      823.38      843.82     23.83 o 
  -9   1  13      431.89      442.36     19.25 o 
  -8   1  13      105.93      103.58      8.50 o 
  -7   1  13      163.47      164.34      9.46 o 
  -6   1  13       52.87       44.72      7.19 o 
  -5   1  13        0.47       -6.18      6.18 o 
  -4   1  13       90.06      115.11      7.76 o 
  -3   1  13      210.33      225.21      9.76 o 
  -2   1  13       13.35        4.37      4.53 o 
  -1   1  13      244.18      251.48      7.71 o 
   0   1  13       24.31       18.26      4.55 o 
   1   1  13       55.58       56.54      4.98 o 
   2   1  13      242.19      261.94      8.09 o 
   3   1  13      231.03      236.40      8.84 o 
   4   1  13      362.24      384.38     10.84 o 
   5   1  13       96.69      100.37      7.22 o 
   6   1  13       94.50      102.89      7.24 o 
   7   1  13      121.09      126.28      9.22 o 
   8   1  13       12.90        9.84      9.12 o 
   9   1  13       36.80       32.45      9.37 o 
  10   1  13       26.17       -5.21      9.73 o 
  11   1  13       10.05       13.00     10.31 o 
  12   1  13        1.96       -3.37     10.46 o 
  13   1  13       31.51       21.52     10.60 o 
  14   1  13        0.25       12.95     11.04 o 
 -14   2  13       26.37       58.71     12.25 o 
 -13   2  13        0.28        9.13      9.66 o 
 -12   2  13        0.04       41.14      9.82 o 
 -11   2  13      276.77      299.43     11.10 o 
 -10   2  13       71.23       91.40     10.54 o 
  -9   2  13      469.66      520.90     18.78 o 
  -8   2  13        8.09       22.61      8.33 o 
  -7   2  13      145.51      144.90      9.22 o 
  -6   2  13      218.95      206.19      9.89 o 
  -5   2  13        1.61       -2.40      7.16 o 
  -4   2  13       95.22       75.78      8.01 o 
  -3   2  13       84.89       80.31      6.86 o 
  -2   2  13       11.12       24.07      6.81 o 
  -1   2  13      268.20      306.61      9.25 o 
   0   2  13      387.93      411.31     10.98 o 
   1   2  13       22.23       13.84      5.17 o 
   2   2  13       25.42       24.88      6.47 o 
   3   2  13      397.17      396.92     11.56 o 
   4   2  13      661.57      644.03     16.55 o 
   5   2  13        2.02       22.56     10.03 o 
   6   2  13       23.14       39.50      8.40 o 
   7   2  13      363.58      371.26     13.17 o 
   8   2  13       87.05       88.56      9.56 o 
   9   2  13      277.59      288.20     13.27 o 
  10   2  13       52.38       56.44     10.66 o 
  11   2  13        7.12       16.20     10.11 o 
  12   2  13        2.07       -2.60     14.83 o 
  13   2  13        0.01        6.35     10.23 o 
 -12   3  13        5.97       17.62     12.68 o 
 -11   3  13        7.08       14.62     11.35 o 
 -10   3  13      223.94      223.45     14.13 o 
  -9   3  13       65.84       61.94     11.33 o 
  -8   3  13        8.74        3.04      9.87 o 
  -7   3  13       49.48       40.95     14.97 o 
  -6   3  13        0.01      -11.44     11.65 o 
  -5   3  13       69.09       25.21     12.76 o 
  -4   3  13       57.26       44.78      9.51 o 
  -3   3  13        7.90        1.62      8.86 o 
  -2   3  13        6.41       25.12      9.18 o 
  -1   3  13      528.65      484.38     16.28 o 
   0   3  13       38.43       28.33      9.63 o 
   1   3  13       10.03       14.33      8.86 o 
   2   3  13        3.87       -2.04      8.70 o 
   3   3  13      242.68      233.94     15.68 o 
   4   3  13      408.61      432.94     15.65 o 
   5   3  13      350.54      356.72     14.02 o 
   6   3  13        1.80      -10.32     10.32 o 
   7   3  13       53.25       56.58     11.51 o 
   8   3  13      137.84      155.65     13.16 o 
   9   3  13        1.70        8.95     14.27 o 
  10   3  13       47.82       60.49     12.13 o 
  11   3  13        1.65      -11.36     11.36 o 
  12   3  13       23.08       33.38     16.01 o 
 -10   4  13       11.27       22.18     12.43 o 
  -9   4  13       22.86       19.53     14.90 o 
  -8   4  13        0.00        4.94     21.42 o 
  -7   4  13        8.57       33.51     23.55 o 
  -6   4  13        0.28        8.93     25.30 o 
  -5   4  13        2.09       17.17     21.88 o 
  -4   4  13      210.90      182.58     15.78 o 
  -3   4  13      448.05      458.85     21.78 o 
  -2   4  13        1.88        4.13     11.49 o 
  -1   4  13        4.25        4.79     11.71 o 
   0   4  13       58.14       59.43     15.49 o 
   1   4  13       72.51       48.79     12.22 o 
   2   4  13       49.28       48.99     12.08 o 
   3   4  13       19.91       18.77     10.61 o 
   4   4  13       44.29       27.75     10.97 o 
   5   4  13       41.98       34.74     10.81 o 
   6   4  13      117.75      136.49     16.30 o 
   7   4  13       29.74       40.53     13.41 o 
   8   4  13       23.15       41.80     18.41 o 
   9   4  13        1.98        1.29     27.01 o 
  -5   5  13        1.24       21.71     13.85 o 
  -4   5  13       81.13       95.58     17.87 o 
  -3   5  13        3.07        9.41     13.60 o 
  -2   5  13        0.02       -0.49     13.55 o 
  -1   5  13        0.50       -0.25     31.23 o 
   0   5  13       31.73       10.02     19.94 o 
   1   5  13      180.54      165.13     15.64 o 
   2   5  13        0.64       16.92     13.00 o 
   3   5  13       56.98       39.61     30.11 o 
   4   5  13       45.29       23.99     15.15 o 
 -14   0  14       21.15       32.13     11.15 o 
 -12   0  14        7.28       14.99     16.86 o 
 -10   0  14      882.97      893.09     46.65 o 
  -8   0  14       36.56       41.95     10.07 o 
  -6   0  14      340.26      339.47     18.82 o 
  -4   0  14     1091.57     1085.73     30.63 o 
  -2   0  14        4.39       -7.04      7.76 o 
   0   0  14      131.86      146.79     11.04 o 
   2   0  14      966.16     1051.34     25.52 o 
   4   0  14      516.28      556.30     18.26 o 
   6   0  14        0.57      -13.33     13.33 o 
   8   0  14       13.35        5.70     13.44 o 
  10   0  14      536.80      509.18     30.50 o 
  12   0  14        0.40       -4.47     15.24 o 
  14   0  14       31.47       33.53     25.74 o 
 -14   1  14       52.82       62.44      9.28 o 
 -13   1  14       15.16       13.83      8.98 o 
 -12   1  14        0.16        7.10     10.94 o 
 -11   1  14       20.47       31.47      9.65 o 
 -10   1  14      163.41      181.65      9.90 o 
  -9   1  14      113.56      111.99      9.03 o 
  -8   1  14       83.87       87.11      9.31 o 
  -7   1  14       42.32       39.99      7.81 o 
  -6   1  14      331.91      311.51     10.61 o 
  -5   1  14       46.55       28.22      8.48 o 
  -4   1  14      111.66      105.95      9.30 o 
  -3   1  14       60.72       50.16      7.81 o 
  -2   1  14        1.82       -1.22      4.39 o 
  -1   1  14       16.76       33.38      5.09 o 
   0   1  14      471.18      475.32      9.55 o 
   1   1  14      256.86      259.31      8.23 o 
   2   1  14      397.00      387.05     11.32 o 
   3   1  14      336.36      332.29     11.61 o 
   4   1  14      761.19      775.19     17.41 o 
   5   1  14        7.87       34.74      8.19 o 
   6   1  14      219.79      218.14      9.41 o 
   7   1  14       62.58       63.01     12.30 o 
   8   1  14       44.43       55.18     10.61 o 
   9   1  14      119.00      103.80     11.05 o 
  10   1  14        0.04        1.38     11.57 o 
  11   1  14        9.15       -9.47     10.33 o 
  12   1  14       29.45       11.68     10.37 o 
  13   1  14        5.01       12.03     10.75 o 
 -13   2  14      129.82      132.46     14.12 o 
 -12   2  14       21.53       40.58      8.22 o 
 -11   2  14     1107.96     1035.66     22.19 o 
 -10   2  14       55.11       78.07     11.18 o 
  -9   2  14       28.93       40.61      9.85 o 
  -8   2  14       42.20       17.07      9.42 o 
  -7   2  14        0.85        4.20      9.05 o 
  -6   2  14       61.55       50.41     10.59 o 
  -5   2  14        3.62       -3.29      9.85 o 
  -4   2  14       93.73       92.26      9.95 o 
  -3   2  14       31.04       24.16      8.40 o 
  -2   2  14      111.54      101.78      8.43 o 
  -1   2  14       69.37       63.56      8.00 o 
   0   2  14        5.01        0.66      6.43 o 
   1   2  14       80.31       85.51      7.76 o 
   2   2  14       94.20       95.05      9.80 o 
   3   2  14      508.32      492.53     15.05 o 
   4   2  14       33.36       33.04      8.15 o 
   5   2  14       21.85       20.93     10.40 o 
   6   2  14       25.28       20.87      8.51 o 
   7   2  14       61.94       64.76      9.22 o 
   8   2  14      169.65      162.99     10.85 o 
   9   2  14        1.95       15.78      9.67 o 
  10   2  14      292.44      320.90     13.61 o 
  11   2  14       32.77       27.97     10.36 o 
  12   2  14       28.09       37.21     11.40 o 
 -11   3  14       10.99       43.68     13.31 o 
 -10   3  14      126.68      122.99     14.05 o 
  -9   3  14       53.83       60.69     12.25 o 
  -8   3  14       12.19       19.23     21.08 o 
  -7   3  14       50.94       35.52     17.58 o 
  -6   3  14      167.48      147.49     14.19 o 
  -5   3  14      253.63      219.64     14.75 o 
  -4   3  14       78.22       80.05     10.19 o 
  -3   3  14       65.59       36.71      9.82 o 
  -2   3  14        0.36        5.18      9.07 o 
  -1   3  14       72.88       58.48      9.89 o 
   0   3  14      317.63      320.66     13.86 o 
   1   3  14        3.25       -9.03     10.51 o 
   2   3  14        1.78       -0.82      9.35 o 
   3   3  14       16.32       16.69     13.38 o 
   4   3  14      221.26      242.94     13.06 o 
   5   3  14       15.58       11.86     10.76 o 
   6   3  14       11.20       41.47     13.18 o 
   7   3  14      116.86      140.61     14.81 o 
   8   3  14      140.84      156.51     21.15 o 
   9   3  14      176.83      190.45     24.37 o 
  10   3  14       30.85       30.15     14.96 o 
  11   3  14      122.79      202.73     25.22 o 
  -9   4  14        3.48       15.15     17.33 o 
  -8   4  14        8.24       39.59     25.34 o 
  -7   4  14       13.47       28.77     20.35 o 
  -6   4  14        2.61       10.67     13.32 o 
  -5   4  14      176.72      157.71     15.90 o 
  -4   4  14       16.44       24.13     16.45 o 
  -3   4  14       30.06       -6.60     12.40 o 
  -2   4  14        7.57       -4.05     13.05 o 
  -1   4  14       11.53        1.66     19.79 o 
   0   4  14       13.30       13.74     12.79 o 
   1   4  14      116.09      135.74     13.48 o 
   2   4  14       33.62       48.41     21.81 o 
   3   4  14        2.52        0.06     10.83 o 
   4   4  14       27.80       13.66     10.99 o 
   5   4  14       24.52       17.18     10.93 o 
   6   4  14       36.36       47.20     11.42 o 
   7   4  14        8.04       20.62     13.71 o 
   8   4  14       12.36       19.16     15.31 o 
  -2   5  14       22.41       22.84     13.97 o 
  -1   5  14        6.38       27.43     14.11 o 
   0   5  14       20.44       33.84     13.74 o 
   1   5  14        9.49       11.11     25.59 o 
 -13   0  15       24.08       54.66     12.65 o 
 -11   0  15        9.41       43.99     12.10 o 
  -9   0  15      424.99      409.89     18.20 o 
  -7   0  15      556.39      534.63     27.90 o 
  -5   0  15       78.42       85.03     13.54 o 
  -3   0  15      207.75      198.24     13.41 o 
  -1   0  15       20.89       24.73      9.63 o 
   1   0  15        1.26       -1.68      9.03 o 
   3   0  15       95.64       92.89     11.84 o 
   5   0  15      471.14      491.43     23.92 o 
   7   0  15       50.90       75.63     27.77 o 
   9   0  15      328.57      341.47     21.38 o 
  11   0  15       33.19       45.12     15.97 o 
  13   0  15        8.19       35.64     15.88 o 
 -13   1  15        1.13       10.24     10.82 o 
 -12   1  15      110.79      140.81     14.23 o 
 -11   1  15        4.90        7.73      9.91 o 
 -10   1  15       31.83       50.27     10.98 o 
  -9   1  15        0.02       -7.74      7.74 o 
  -8   1  15      139.26      128.51     10.31 o 
  -7   1  15        0.20       26.45      8.03 o 
  -6   1  15        3.39        5.46      9.70 o 
  -5   1  15        0.01       -4.40      9.96 o 
  -4   1  15        0.36        8.07      8.26 o 
  -3   1  15      180.88      179.30      8.35 o 
  -2   1  15        4.39        3.13      6.43 o 
  -1   1  15       22.05       19.11      5.95 o 
   0   1  15        7.25       20.23      7.96 o 
   1   1  15      105.80      122.46      7.10 o 
   2   1  15      146.32      162.06      9.38 o 
   3   1  15      131.09      154.93      9.75 o 
   4   1  15      628.59      708.84     17.10 o 
   5   1  15     1004.34     1087.58     21.66 o 
   6   1  15       75.15       80.55      7.95 o 
   7   1  15      100.93      124.24     14.21 o 
   8   1  15       24.46       20.13     11.30 o 
   9   1  15        0.05        2.12      9.95 o 
  10   1  15       16.02       11.35     10.39 o 
  11   1  15        0.02      -10.09     10.09 o 
  12   1  15       18.45       29.12     11.10 o 
 -12   2  15        7.13       33.88     12.14 o 
 -11   2  15        7.07       38.06     16.74 o 
 -10   2  15       65.17       66.33     10.16 o 
  -9   2  15       81.72       87.33     10.76 o 
  -8   2  15       25.23       33.83      9.93 o 
  -7   2  15       33.80       24.82     13.13 o 
  -6   2  15      206.68      170.29     14.65 o 
  -5   2  15       55.16       56.63     12.60 o 
  -4   2  15      387.62      390.98     14.13 o 
  -3   2  15       32.92       23.66      8.93 o 
  -2   2  15       14.94       15.89      8.44 o 
  -1   2  15       29.88       33.62      8.43 o 
   0   2  15       37.05       49.57      8.27 o 
   1   2  15       40.89       40.20      8.55 o 
   2   2  15      110.48      119.75      8.98 o 
   3   2  15      563.59      605.29     18.75 o 
   4   2  15        3.10        1.64     10.63 o 
   5   2  15      485.32      488.00     17.53 o 
   6   2  15        4.34        6.28      8.59 o 
   7   2  15      179.94      177.86     10.94 o 
   8   2  15       19.71       22.08      9.86 o 
   9   2  15       26.79       32.36     12.57 o 
  10   2  15      134.43      153.68     18.79 o 
  11   2  15        9.95       24.17     12.43 o 
 -10   3  15       52.85       93.07     14.02 o 
  -9   3  15        2.88       22.30     23.97 o 
  -8   3  15       20.34       77.17     15.28 o 
  -7   3  15        6.81       36.65     13.99 o 
  -6   3  15       96.82      103.84     12.73 o 
  -5   3  15      776.10      742.13     20.53 o 
  -4   3  15        0.25       -6.13     10.70 o 
  -3   3  15       57.88       69.79     10.54 o 
  -2   3  15       77.95       88.00     10.52 o 
  -1   3  15        1.12        2.13     10.40 o 
   0   3  15       12.43       10.55      9.91 o 
   1   3  15        6.67       14.69      9.85 o 
   2   3  15        8.88       -4.48     10.08 o 
   3   3  15       78.26       92.37     11.61 o 
   4   3  15       24.72       16.92     10.41 o 
   5   3  15       39.45       21.53     11.98 o 
   6   3  15        9.64       25.95     13.47 o 
   7   3  15       39.10       67.69     14.23 o 
   8   3  15       46.02       76.44     16.84 o 
   9   3  15      112.93      149.07     33.71 o 
  10   3  15       26.31       42.57     23.14 o 
  -7   4  15       84.11       88.09     22.75 o 
  -6   4  15       88.00      121.20     16.24 o 
  -5   4  15       50.22       41.12     17.62 o 
  -4   4  15       51.24       37.66     15.43 o 
  -3   4  15       10.03       15.98     13.62 o 
  -2   4  15       21.75       14.66     17.95 o 
  -1   4  15       20.55       27.87     16.95 o 
   0   4  15       83.79       84.43     15.73 o 
   1   4  15        8.50       14.83     15.73 o 
   2   4  15       56.64       62.72     15.38 o 
   3   4  15       33.15       21.32     18.16 o 
   4   4  15       23.40       27.14     11.61 o 
   5   4  15        5.39       11.14     11.27 o 
   6   4  15        0.39      -11.54     13.36 o 
 -12   0  16       25.00       65.11     25.03 o 
 -10   0  16      106.62      142.00     23.58 o 
  -8   0  16      243.17      235.67     14.83 o 
  -6   0  16      930.53      901.27     30.44 o 
  -4   0  16       14.20        8.78     10.59 o 
  -2   0  16      186.76      186.71     12.28 o 
   0   0  16        8.79        6.18      9.66 o 
   2   0  16       98.13      112.14     11.22 o 
   4   0  16       97.99      126.80     15.66 o 
   6   0  16      357.46      367.83     27.49 o 
   8   0  16      637.98      613.05     26.43 o 
  10   0  16        3.83        4.11     17.64 o 
  12   0  16        0.13        2.47     37.31 o 
 -12   1  16        2.75       18.83     12.60 o 
 -11   1  16      248.51      232.98     12.53 o 
 -10   1  16       69.38       83.98     10.12 o 
  -9   1  16       32.66       27.41      9.76 o 
  -8   1  16       28.37       33.77      8.38 o 
  -7   1  16       14.98       23.38      8.95 o 
  -6   1  16       72.42       91.73     10.43 o 
  -5   1  16       16.54        9.94     10.07 o 
  -4   1  16       96.23       83.27      8.69 o 
  -3   1  16      131.71      131.24      9.20 o 
  -2   1  16       14.17        8.97      7.39 o 
  -1   1  16        2.52       -3.05      6.91 o 
   0   1  16        9.90        8.63      7.27 o 
   1   1  16      239.01      260.86     10.13 o 
   2   1  16        3.05       -5.86      8.32 o 
   3   1  16        3.38       11.02     11.32 o 
   4   1  16      108.92      113.38     10.64 o 
   5   1  16       18.80       32.31      9.70 o 
   6   1  16      212.51      206.20     10.43 o 
   7   1  16       36.81       32.88     10.35 o 
   8   1  16       17.97       41.98     16.78 o 
   9   1  16        0.11        2.47     11.81 o 
  10   1  16       48.56       35.73     10.94 o 
  11   1  16        7.20       28.65     11.20 o 
 -11   2  16      392.02      415.69     23.27 o 
 -10   2  16       27.18       55.04     12.54 o 
  -9   2  16       75.27       81.54     10.81 o 
  -8   2  16       56.18       48.38     11.55 o 
  -7   2  16        8.56       21.83     14.30 o 
  -6   2  16       92.60       80.52     11.24 o 
  -5   2  16       11.68       11.16      8.98 o 
  -4   2  16       65.82       60.69     10.74 o 
  -3   2  16       10.64       12.70      9.36 o 
  -2   2  16      121.26      114.89     10.88 o 
  -1   2  16       21.69       21.48      9.71 o 
   0   2  16        0.15        2.88      8.16 o 
   1   2  16       88.27       92.27      9.06 o 
   2   2  16        0.00       41.88      9.26 o 
   3   2  16     1270.33     1335.54     29.00 o 
   4   2  16        0.41      -10.17     10.59 o 
   5   2  16        2.07        2.70     10.71 o 
   6   2  16       15.18       19.82     11.16 o 
   7   2  16       21.61       33.06     11.21 o 
   8   2  16        6.86       12.64     12.01 o 
   9   2  16       13.57       18.89     14.20 o 
  10   2  16       34.73       34.51     12.88 o 
  -9   3  16      136.39      163.58     18.45 o 
  -8   3  16       12.77       29.99     15.21 o 
  -7   3  16      386.02      389.96     28.66 o 
  -6   3  16       11.40       30.81     10.85 o 
  -5   3  16      457.53      372.28     16.03 o 
  -4   3  16       56.97       72.40     11.49 o 
  -3   3  16        1.33       -5.82     10.21 o 
  -2   3  16        0.00       -5.00     10.51 o 
  -1   3  16       25.67       34.72     11.09 o 
   0   3  16        6.62       19.99     10.29 o 
   1   3  16       78.33       62.41     11.11 o 
   2   3  16        5.34       -6.03     10.26 o 
   3   3  16        2.41       10.96     10.42 o 
   4   3  16        0.07       -1.75     12.15 o 
   5   3  16       28.40       33.83     12.53 o 
   6   3  16       11.00        6.91     12.47 o 
   7   3  16      221.26      243.74     17.91 o 
   8   3  16      258.21      292.96     19.99 o 
  -5   4  16        2.36        4.05     18.79 o 
  -4   4  16       63.40       51.92     21.17 o 
  -3   4  16      136.53      129.92     15.69 o 
  -2   4  16       67.87       60.66     14.65 o 
  -1   4  16       83.00       89.16     14.85 o 
   0   4  16       57.07       39.21     26.97 o 
   1   4  16        6.45        5.36     25.76 o 
   2   4  16       35.75       18.64     12.76 o 
   3   4  16       56.00       43.88     16.90 o 
   4   4  16        4.58       13.17     15.76 o 
 -11   0  17      155.09      195.08     18.90 o 
  -9   0  17      334.82      360.19     17.79 o 
  -7   0  17      241.86      229.72     52.51 o 
  -5   0  17      113.02       81.77     15.35 o 
  -3   0  17        1.04      -11.71     11.71 o 
  -1   0  17       42.23       34.51     11.36 o 
   1   0  17        0.59       11.73      9.84 o 
   3   0  17      462.19      501.17     24.23 o 
   5   0  17       56.47       69.17     25.45 o 
   7   0  17      124.80      186.41     24.12 o 
   9   0  17        3.26      -12.12     15.40 o 
 -11   1  17        2.69       21.97     17.04 o 
 -10   1  17       10.09       33.48     12.89 o 
  -9   1  17       29.23       33.65     14.91 o 
  -8   1  17       74.71       87.73     15.63 o 
  -7   1  17        0.09       19.02     10.13 o 
  -6   1  17       10.63       23.61     10.18 o 
  -5   1  17      348.99      359.09     21.25 o 
  -4   1  17       49.75       34.58      9.11 o 
  -3   1  17       24.76       13.95      8.04 o 
  -2   1  17       72.40       75.59      8.17 o 
  -1   1  17       44.42       31.41      9.13 o 
   0   1  17        0.01       14.66      8.33 o 
   1   1  17       78.97      102.33      9.96 o 
   2   1  17      590.97      594.57     17.80 o 
   3   1  17        0.00       -1.83      9.59 o 
   4   1  17        1.37       -7.33      9.61 o 
   5   1  17        5.13        4.36      9.75 o 
   6   1  17       96.13      122.16     16.04 o 
   7   1  17        5.25        3.50     11.54 o 
   8   1  17       91.96      117.02     13.29 o 
   9   1  17       68.20       81.08     12.33 o 
  10   1  17        7.13       34.88     11.14 o 
 -10   2  17        2.56       36.90     20.55 o 
  -9   2  17        8.20       33.64     13.79 o 
  -8   2  17       62.44       76.63     16.58 o 
  -7   2  17       17.05       28.66     17.14 o 
  -6   2  17        1.19        0.90     11.58 o 
  -5   2  17       19.31       19.99     10.11 o 
  -4   2  17       17.62       19.63     10.16 o 
  -3   2  17       14.80       14.36      9.99 o 
  -2   2  17        5.66       14.15      9.92 o 
  -1   2  17      139.53      123.74     11.52 o 
   0   2  17        8.70       13.43      9.29 o 
   1   2  17        0.60        4.26      8.91 o 
   2   2  17       19.26       10.47      9.96 o 
   3   2  17      264.99      276.42     14.32 o 
   4   2  17       32.64       21.90     11.53 o 
   5   2  17        0.03        5.59     10.79 o 
   6   2  17        4.62       -1.60     10.73 o 
   7   2  17       10.60        3.85     12.08 o 
   8   2  17       48.57       73.09     16.45 o 
   9   2  17        2.86        5.70     14.70 o 
  -7   3  17       77.32       62.40     20.34 o 
  -6   3  17       57.99       44.43     11.49 o 
  -5   3  17       11.46       20.47     10.85 o 
  -4   3  17       62.05       70.63     12.68 o 
  -3   3  17       32.53       26.82     12.04 o 
  -2   3  17       27.67       27.11     12.40 o 
  -1   3  17        0.09       -1.13     11.57 o 
   0   3  17       59.82       47.18     18.27 o 
   1   3  17        2.21        5.95     18.65 o 
   2   3  17        0.12       17.53     13.27 o 
   3   3  17        3.59      -10.83     10.83 o 
   4   3  17        1.55       -0.68     12.58 o 
   5   3  17        1.20        2.40     12.47 o 
   6   3  17        2.36        4.34     12.90 o 
 -10   0  18       76.03      100.44     16.97 o 
  -8   0  18      288.94      256.87     29.05 o 
  -6   0  18       16.55       18.90     19.21 o 
  -4   0  18      328.40      300.48     18.30 o 
  -2   0  18       50.66       53.55     14.18 o 
   0   0  18       19.54       24.04     11.67 o 
   2   0  18      109.69       99.66     14.95 o 
   4   0  18      239.46      277.94     31.09 o 
   6   0  18      129.56      140.92     23.73 o 
   8   0  18      205.97      197.81     19.40 o 
  -9   1  18        8.79       22.08     16.90 o 
  -8   1  18        6.34       14.86     15.00 o 
  -7   1  18      141.82      151.08     12.31 o 
  -6   1  18      356.14      295.63     18.90 o 
  -5   1  18       50.12       37.35      9.35 o 
  -4   1  18      262.55      273.58     18.65 o 
  -3   1  18        3.44      -11.82     11.82 o 
  -2   1  18       38.97       39.12      9.32 o 
  -1   1  18        1.92       -2.94      9.21 o 
   0   1  18        9.21       17.33     11.71 o 
   1   1  18      241.81      252.23     11.74 o 
   2   1  18        1.12       20.25     10.98 o 
   3   1  18      118.74      121.67     11.38 o 
   4   1  18       34.96       49.05     10.38 o 
   5   1  18        6.20        4.12     10.76 o 
   6   1  18       43.31       61.34     16.66 o 
   7   1  18        5.68       -2.94     13.92 o 
   8   1  18       12.67       16.09     11.87 o 
  -8   2  18        1.79       24.40     17.89 o 
  -7   2  18       39.73       40.10     12.70 o 
  -6   2  18       46.84       28.03     11.23 o 
  -5   2  18       13.77       25.47     13.67 o 
  -4   2  18       85.82       88.49     12.06 o 
  -3   2  18        4.41      -14.35     14.63 o 
  -2   2  18        0.05      -10.87     12.85 o 
  -1   2  18        4.10        4.48      9.87 o 
   0   2  18       23.24       48.15     13.47 o 
   1   2  18      239.71      229.92     14.47 o 
   2   2  18        1.14       11.17     12.28 o 
   3   2  18       11.20       -1.33     12.62 o 
   4   2  18        5.13        0.57     15.11 o 
   5   2  18        0.38       11.12     11.35 o 
   6   2  18       23.31       31.36     14.85 o 
   7   2  18        1.98       -7.16     11.29 o 
  -5   3  18      183.94      169.93     25.33 o 
  -4   3  18      134.04      142.76     14.41 o 
  -3   3  18        0.27        7.94     12.48 o 
  -2   3  18       66.49       54.78     13.05 o 
  -1   3  18       10.46       13.28     14.41 o 
   0   3  18        0.96      -13.59     23.14 o 
   1   3  18      102.98      124.01     17.57 o 
   2   3  18        0.05       10.41     14.25 o 
   3   3  18       34.51       16.81     19.27 o 
   4   3  18        2.99        9.31     16.19 o 
  -7   0  19       13.67       31.41     20.55 o 
  -5   0  19        1.13      -17.83     17.83 o 
  -3   0  19       16.03        9.72     13.34 o 
  -1   0  19       48.65       63.73     15.86 o 
   1   0  19       65.26       69.93     14.90 o 
   3   0  19      390.84      364.98     27.39 o 
   5   0  19        1.86       20.92     20.91 o 
   7   0  19      191.29      224.34     20.25 o 
  -7   1  19        4.40        5.07     11.96 o 
  -6   1  19       47.67       44.80     10.02 o 
  -5   1  19        0.34       -4.69      9.31 o 
  -4   1  19       36.96       54.68     10.63 o 
  -3   1  19      103.96      112.54     13.02 o 
  -2   1  19       11.95       13.68     20.08 o 
  -1   1  19        6.35        8.95     14.81 o 
   0   1  19        0.76       20.16     12.81 o 
   1   1  19       37.03       58.89      9.85 o 
   2   1  19      373.93      409.33     17.86 o 
   3   1  19        1.72       18.98     10.29 o 
   4   1  19        0.01      -11.80     13.52 o 
   5   1  19        2.70       -4.92     13.61 o 
   6   1  19       16.75        9.61     15.71 o 
  -5   2  19       21.77       20.82     11.09 o 
  -4   2  19       52.57       55.71     13.80 o 
  -3   2  19        0.75       -5.41     10.94 o 
  -2   2  19        1.08       12.89     12.18 o 
  -1   2  19       41.76       47.80     10.76 o 
   0   2  19       93.80      111.82     14.84 o 
   1   2  19      112.68      148.31     21.00 o 
   2   2  19        8.25       -1.14     15.57 o 
   3   2  19       51.98       49.65     13.98 o 
   4   2  19        1.90       16.03     13.19 o 
   5   2  19       48.12       73.71     20.01 o 
  -4   0  20       12.75       -1.87     39.71 o 
  -2   0  20       12.23       -5.48     23.80 o 
   0   0  20      510.33      564.37     37.76 o 
   2   0  20       37.60       48.77     17.10 o 
   4   0  20       49.15       78.56     22.55 o 
  -4   1  20       28.40       36.53     13.33 o 
  -3   1  20       10.46       13.32     23.52 o 
  -2   1  20       19.94       16.94     32.84 o 
  -1   1  20      121.83      104.80     22.29 o 
   0   1  20        5.72       -0.69     15.79 o 
   1   1  20       47.74       76.96     12.90 o 
   2   1  20      341.45      370.30     20.71 o 
   3   1  20       18.37        3.01     26.02 o 
   4   1  20        6.29      -17.89     17.89 o 
                                                 
